# Supplementary material for: Genome-Wide Analysis of the Lateral Organ Boundaries Domain Gene Family in Brassica Napus
Source: Genes (Basel). 2020 Mar 6;11(3):280. doi: 10.3390/genes11030280 (PMC7140802; doi:10.3390/genes11030280)
Supplement: Supplementary file 1 [file genes-11-00280-s001.zip]

Archive with 10 entries (9 files):
- Additional files-20200306/
- Additional files-20200306/Figure S1.jpg
- Additional files-20200306/Figure S2.jpg
- Additional files-20200306/Figure S3.jpg
- Additional files-20200306/Table S1.xlsx
- Additional files-20200306/Table S2.xlsx
- Additional files-20200306/Table S3.xlsx
- Additional files-20200306/Table S4.xlsx
- Additional files-20200306/Table S5.xlsx
- Additional files-20200306/Table S6.xlsx
