# Supplementary material for: Genome-Wide Analysis of the Lateral Organ Boundaries Domain Gene Family in Brassica Napus
Source: Genes (Basel). 2020 Mar 6;11(3):280. doi: 10.3390/genes11030280 (PMC7140802; doi:10.3390/genes11030280)
Supplement: Supplementary file 1 [file genes-11-00280-s001.zip › Additional files-20200306/Table S1.xlsx]

## Sheet: Sheet1
Table S1. The primers used in this study
Primer name	Primer sequence(5'to3')	Purpose
BnLBD46-F	ACTAGTATGAGTTGCAATGGTTGCCG	gene amplification
BnLBD46-R	GGCGCGCCAAACAAAAAGGTTAAGCAGC
BnLBD104-F	ACTAGTATGAGTTGCAATGGTTGTCG
BnLBD104-R	GGCGCGCCAAGCGAAAAGGTTGAGCAAC
BnLBD105-F	ACTAGTATGAGTTGCAATGGATGTAG
BnLBD105-R	GGCGCGCCAAACAAAAAGGTTTAATAAC
qBnLBD118-F1	CTTTCTTACGAGGCTTTGGC	qRT-PCR
qBnLBD118-R1	AGAGGCTGCTTCTGTCTGTG
qBnLBD31-F	ACATTCAATCTCTCCAATCGGA
qBnLBD31-R	TTTGTAAGGAAGTGATTGTGGC
qBnLBD37-F	TGTGGAGATAAATGCGTTTTGG
qBnLBD37-R	CCGGCTTCATACACCATACTAT
qBnLBD44-F	GGGGTAGGAAATGAAAATACTCTG
qBnLBD44-R	GATCCAAAATCCCAAATACCCG
qBnLBD51-F	AGCAACATCATTAAGCTCTTGC
qBnLBD51-R	ATTGTATATGGCACCGGTAGAG
qBnLBD86-F	GTTGCGTTGCTAACATATTTGC
qBnLBD86-R	TGATGCAGGCAAATCTGTTATG
qBnLBD94-F	GTTCAAGCTCGTCTTTCAATGT
qBnLBD94-R	AAGTTAGTTGGTTCCATCGGAT
qBnLBD116-F	GAGCCTCAGAAATTCGCTAATG
qBnLBD116-R	GAAAATTAGTTGAATGGCGCAC
qBnLBD42-F	CCACTTGTTTCTTGCGTCTTAC
qBnLBD42-R	GTCAGAACAAGGAAAACGTTGT
qBnLBD43-F	CATTCCTCCTCACAGGACATAC
qBnLBD43-R	GTGTCGTGACTACATTCACCTA
qBnLBD83-F	CACCGTTCGTACAGAAATTCTC
qBnLBD83-R	GAGAGAAGCATGATCAGACACT
qBnLBD10-F	GTCCTTAAGCAAATTTCACGGT
qBnLBD10-R	CCAAACAGTTTATGGGCGTTTA
qBnLBD100-F	GATCATTCCTCCTCACAGAACA
qBnLBD100-R	TTTTTGTCTTCGCCTTGTTACC
qBnLBD110-F	TTGGTATGTTATGGACCGTGAA
qBnLBD110-R	TGAGATAGGTCGTAAAGTTCCG
qBnLBD29-F	TGATCCTGTTTATGGCTCTGTT
qBnLBD29-R	TCCAGCTTGAGGTAATTGTTCT
qBnLBD3-F	TCAGATGAGTCTACCGAGATCT
qBnLBD3-R	GATCCCTATTAAGCGCCTTACT
qBnLBD39-F	TTGACACTAAACCGCCACC
qBnLBD39-R	AGCACGACCAAAGGGACT
qBnLBD76-F	GATTTTCCGATCCTTGTTGCAT
qBnLBD76-R	GTCGGATGTCGTACATTTTCAG
qBnLBD77-F	CGGCTAACTTACAACATTCGTT
qBnLBD77-R	AACCAACAGCTACCGAAAAATC
qBnLBD109-F	CGCTATCATTTATGCTTCTCCG
qBnLBD109-R	TTCACTGCATCAGTTCTTTGTG
qBnLBD65-F1	GATCAAATCTCCCGAAGCG
qBnLBD65-R1	AAATCCCAGGACGAAGGTG
qBnLBD121-F	GTTCAAGCTCGTCTTTCAACTT
qBnLBD121-R	GCCAGTTCTTGAAATTCACCAT
qBnLBD13-F	TCTTGAGAAGGAAGTGTGCTAG
qBnLBD13-R	GCTAGCTCCAAACACTTTATGG
qBnLBD4-F	GCAAAGAAACGGAGAGCAATAA
qBnLBD4-R	CTCTTCTTAACAGGTACCACGT
qBnLBD64-F	CGACGTCGTGTTATGAATATGG
qBnLBD64-R	AAAACTGAGTGCGAAGAGTTTG
qBnLBD12-F1	TACTGGGTCAAACGATCTCAAA
qBnLBD12-R1	CCGAGATATTGCTCTCTCCTTC
qBnLBD69-F	CGTGTCTCCAATGGATCAAATC
qBnLBD69-R	TTTCCAGACCATAATATGCCGA
qBnLBD82-F	AAATCTTCTCCCTCCAGC
qBnLBD82-R	TTGACGCAACATCACTCA
qBnLBD9-F	CTCCGTCCTGCGATATTTAGAT
qBnLBD9-R	AGTTTGTTGTTGCTGAAAGGAG
qBnLBD97-F	ACCAAACCAAGAGCTACACAAT
qBnLBD97-R	ATGGTGTTGGTGTACTTGATGT
