# Supplementary material for: Genome-Wide Analysis of the Lateral Organ Boundaries Domain Gene Family in Brassica Napus
Source: Genes (Basel). 2020 Mar 6;11(3):280. doi: 10.3390/genes11030280 (PMC7140802; doi:10.3390/genes11030280)
Supplement: Supplementary file 1 [file genes-11-00280-s001.zip › Additional files-20200306/Table S2.xlsx]

## Sheet: Sheet1
Table S2. The information of BnLBD gene family in B. napus
Gene ID	Gene alias	Gene Name	NO. of exon	Protein Length	Mw(kDa）	pI	Genomic Location	Localization
BnaA01g21300D	GSBRNA2T00138649001	BnLBD1	1	182	20.48	6.26	chrA01:13152852-13153398	Nuclear
BnaA01g29810D	GSBRNA2T00067225001	BnLBD2	1	261	29.68	5.1	chrA01:20590390-20591173	Nuclear
BnaA01g00400D	GSBRNA2T00121588001	BnLBD3	2	238	26.17	7.1	chrA01:220574-221824	Nuclear
BnaA01g32900D	GSBRNA2T00057270001	BnLBD4	3	189	20.47	6.87	chrA01:22204072-22206545	Nuclear
BnaA02g28140D	GSBRNA2T00092182001	BnLBD5	2	122	13.84	7.91	chrA02:20763853-20764635	Nuclear
BnaA02g28980D	GSBRNA2T00093777001	BnLBD6	1	133	14.64	6.57	chrA02:21247052-21248778	Nuclear
BnaA02g34590D	GSBRNA2T00004976001	BnLBD7	1	317	35.06	6.67	chrA02:24647506-24648457	Nuclear
BnaA02g12180D	GSBRNA2T00090960001	BnLBD8	1	203	22.1	6.7	chrA02:6431811-6433569	Nuclear
BnaA02g12850D	GSBRNA2T00070119001	BnLBD9	2	248	26.68	7.2	chrA02:6952522-6953694	Nuclear
BnaA02g16210D	GSBRNA2T00088680001	BnLBD10	1	183	20.75	7.19	chrA02:9679293-9679842	Nuclear
BnaA03g22160D	GSBRNA2T00138844001	BnLBD11	2	232	25.4	4.8	chrA03:10501699-10503188	Nuclear
BnaA03g27980D	GSBRNA2T00112032001	BnLBD12	2	261	27.86	7.34	chrA03:13703835-13705119	Nuclear
BnaA03g28380D	GSBRNA2T00111982001	BnLBD13	2	274	29.15	7.95	chrA03:13860792-13862020	Nuclear
BnaA03g33230D	GSBRNA2T00137641001	BnLBD14	2	122	13.71	8.2	chrA03:16081920-16082375	Nuclear
BnaA03g40660D	GSBRNA2T00113484001	BnLBD15	2	242	26.56	6.07	chrA03:20320936-20321894	Nuclear
BnaA03g54090D	GSBRNA2T00043279001	BnLBD16	2	233	25.27	7.94	chrA03:28550386-28551384	Nuclear
BnaA03g19070D	GSBRNA2T00124701001	BnLBD17	2	233	25.5	8.53	chrA03:9024986-9026051	Nuclear
BnaA03g19820D	GSBRNA2T00058355001	BnLBD18	1	104	11.15	7.26	chrA03:9421355-9421667	Nuclear
BnaA03g56340D	GSBRNA2T00030430001	BnLBD19	3	139	15.47	6.61	chrA03_random:675301-676116	Nuclear
BnaA04g02120D	GSBRNA2T00149083001	BnLBD20	2	220	24.34	5.96	chrA04:1321848-1322625	Nuclear
BnaA04g18380D	GSBRNA2T00006376001	BnLBD21	3	240	26.44	6.31	chrA04:14715477-14718094	Nuclear
BnaA04g23270D	GSBRNA2T00123296001	BnLBD22	2	202	21.74	6.99	chrA04:17352401-17353852	Nuclear
BnaA04g24470D	GSBRNA2T00088594001	BnLBD23	2	247	26.58	6.93	chrA04:17889169-17890584	Nuclear
BnaA04g24480D	GSBRNA2T00088595001	BnLBD24	3	265	29.39	5.97	chrA04:17893875-17895309	Nuclear
BnaA04g26160D	GSBRNA2T00063245001	BnLBD25	3	179	19.96	7.96	chrA04:18632257-18632937	Nuclear
BnaA04g28360D	GSBRNA2T00036294001	BnLBD26	3	218	23.95	5.57	chrA04_random:784009-785672	Nuclear
BnaA05g25560D	GSBRNA2T00104730001	BnLBD27	1	258	29.52	5.37	chrA05:18888577-18889351	Nuclear
BnaA05g27870D	GSBRNA2T00000334001	BnLBD28	1	173	18.78	6.27	chrA05:19979633-19980214	Nuclear
BnaA05g04840D	GSBRNA2T00116705001	BnLBD29	2	189	20.74	6.01	chrA05:2541179-2541837	Nuclear
BnaA05g11430D	GSBRNA2T00048632001	BnLBD30	2	181	20.2	5.29	chrA05:6406520-6407204	Nuclear
BnaA05g12100D	GSBRNA2T00048529001	BnLBD31	2	237	25.34	7.96	chrA05:6930182-6932116	Nuclear
BnaA05g12220D	GSBRNA2T00048511001	BnLBD32	2	190	21.09	5.73	chrA05:7036317-7037147	Nuclear
BnaA05g13400D	GSBRNA2T00125609001	BnLBD33	2	150	17.54	8.61	chrA05:8140395-8140995	Nuclear
BnaA05g34200D	GSBRNA2T00068329001	BnLBD34	2	199	21.41	7.52	chrA05_random:7864-8636	Nuclear
BnaA06g31930D	GSBRNA2T00078158001	BnLBD35	1	133	14.57	6.91	chrA06:21375107-21377416	Nuclear
BnaA06g32760D	GSBRNA2T00078065001	BnLBD36	2	122	13.6	7.82	chrA06:21743110-21743570	Nuclear
BnaA06g04390D	GSBRNA2T00156289001	BnLBD37	3	226	25.01	6.54	chrA06:2622931-2624099	Nuclear
BnaA06g17030D	GSBRNA2T00063057001	BnLBD38	2	347	39.39	5.01	chrA06:9652119-9653436	Nuclear
BnaA06g38340D	GSBRNA2T00055766001	BnLBD39	2	164	18.08	7.5	chrA06_random:498518-500083	Nuclear
BnaA07g12300D	GSBRNA2T00112463001	BnLBD40	1	339	37.66	6.19	chrA07:11217403-11218982	Nuclear
BnaA07g13960D	GSBRNA2T00118760001	BnLBD41	3	219	24.06	5.55	chrA07:12328163-12329666	Nuclear
BnaA07g21600D	GSBRNA2T00099364001	BnLBD42	1	309	34.42	4.73	chrA07:16690041-16691544	Nuclear
BnaA07g27180D	GSBRNA2T00102044001	BnLBD43	2	238	25.77	7.01	chrA07:19787666-19788646	Nuclear
BnaA07g06910D	GSBRNA2T00128451001	BnLBD44	2	173	18.67	6.89	chrA07:7159939-7161252	Nuclear
BnaA07g07870D	GSBRNA2T00079935001	BnLBD45	2	128	14.31	6.92	chrA07:8144100-8144589	Nuclear
BnaA07g37360D	GSBRNA2T00063601001	BnLBD46	3	229	24.62	6.74	chrA07_random:1045960-1047188	Nuclear
BnaA08g28560D	GSBRNA2T00089749001	BnLBD47	1	197	22.37	9.06	chrA08:18740504-18741786	Nuclear
BnaA09g02100D	GSBRNA2T00009879001	BnLBD48	1	132	14.67	6.52	chrA09:1036279-1036675	Nuclear
BnaA09g37320D	GSBRNA2T00121905001	BnLBD49	2	226	24.81	5.89	chrA09:26868740-26869540	Nuclear
BnaA09g06440D	GSBRNA2T00094607001	BnLBD50	1	177	19.32	7.52	chrA09:3161419-3163917	Nuclear
BnaA09g49180D	GSBRNA2T00122208001	BnLBD51	3	191	21.3	5.58	chrA09:32781084-32782202	Nuclear
BnaA09g07740D	GSBRNA2T00005682001	BnLBD52	1	304	34.92	5.85	chrA09:3773925-3774837	Nuclear
BnaA09g56280D	GSBRNA2T00097976001	BnLBD53	2	165	18.27	8.32	chrA09_random:3661103-3664834	Nuclear
BnaA10g30420D	GSBRNA2T00029596001	BnLBD54	2	184	20.56	5.3	chrA10_random:2196615-2197560	Nuclear
BnaAnng13580D	GSBRNA2T00014820001	BnLBD55	2	225	23.67	6.44	chrAnn_random:14542983-14545804	Nuclear
BnaAnng15250D	GSBRNA2T00024836001	BnLBD56	3	218	23.18	7.84	chrAnn_random:16336554-16337733	Nuclear
BnaAnng17790D	GSBRNA2T00034486001	BnLBD57	2	348	39.55	4.92	chrAnn_random:18749414-18750663	Nuclear
BnaAnng27870D	GSBRNA2T00076515001	BnLBD58	2	260	27.13	7.21	chrAnn_random:31864939-31866795	Nuclear
BnaAnng31240D	GSBRNA2T00091509001	BnLBD59	1	182	19.91	7.37	chrAnn_random:35709358-35709904	Nuclear
BnaAnng32930D	GSBRNA2T00097086001	BnLBD60	2	245	26.19	7.35	chrAnn_random:37598384-37599439	Nuclear
BnaAnng05130D	GSBRNA2T00064809001	BnLBD61	3	218	23.29	7.62	chrAnn_random:5710656-5711826	Nuclear
BnaC01g37390D	GSBRNA2T00064098001	BnLBD62	1	261	29.64	5.11	chrC01:36526343-36527126	Nuclear
BnaC01g40520D	GSBRNA2T00044473001	BnLBD63	2	276	29.15	6.87	chrC01:38752667-38754289	Nuclear
BnaC01g01380D	GSBRNA2T00131148001	BnLBD64	2	224	24.36	7.11	chrC01:665991-667064	Nuclear
BnaC01g42010D	GSBRNA2T00013788001	BnLBD65	2	149	16.91	9.08	chrC01_random:1098906-1099437	Nuclear
BnaC01g42240D	GSBRNA2T00014500001	BnLBD66	1	181	20.43	6.17	chrC01_random:1440446-1440989	Nuclear
BnaC01g42830D	GSBRNA2T00026166001	BnLBD67	2	358	40.6	5.18	chrC01_random:2046553-2047699	Nuclear
BnaC02g16720D	GSBRNA2T00076878001	BnLBD68	3	222	23.49	7.9	chrC02:12253176-12254411	Nuclear
BnaC02g17190D	GSBRNA2T00074606001	BnLBD69	2	248	26.72	7.2	chrC02:12654370-12655733	Nuclear
BnaC02g21690D	GSBRNA2T00137167001	BnLBD70	1	156	17.57	7.26	chrC02:18613476-18613944	Nuclear
BnaC02g36230D	GSBRNA2T00040461001	BnLBD71	2	122	13.77	7.71	chrC02:39343282-39343892	Nuclear
BnaC02g37020D	GSBRNA2T00117522001	BnLBD72	1	133	14.67	6.52	chrC02:39988127-39990004	Nuclear
BnaC02g44040D	GSBRNA2T00093916001	BnLBD73	1	313	34.41	6.89	chrC02:46152211-46153150	Nuclear
BnaC03g22690D	GSBRNA2T00028687001	BnLBD74	2	232	25.64	8.8	chrC03:12547655-12548717	Nuclear
BnaC03g23720D	GSBRNA2T00019165001	BnLBD75	2	239	26.01	6.52	chrC03:13229520-13232029	Nuclear
BnaC03g33010D	GSBRNA2T00153653001	BnLBD76	2	261	27.79	7.63	chrC03:20206847-20207851	Nuclear
BnaC03g33510D	GSBRNA2T00153712001	BnLBD77	2	268	28.73	7.95	chrC03:20417862-20419286	Nuclear
BnaC03g38310D	GSBRNA2T00123675001	BnLBD78	2	121	13.41	8.38	chrC03:23478859-23479306	Nuclear
BnaC03g46840D	GSBRNA2T00047337001	BnLBD79	3	217	23.85	5.26	chrC03:31795844-31797409	Nuclear
BnaC03g16640D	GSBRNA2T00024550001	BnLBD80	2	189	21.05	6.1	chrC03:8477428-8478241	Nuclear
BnaC04g01340D	GSBRNA2T00024342001	BnLBD81	2	199	21.39	7.42	chrC04:1044594-1045367	Nuclear
BnaC04g13650D	GSBRNA2T00027191001	BnLBD82	2	181	20.12	5.13	chrC04:10944239-10944895	Nuclear
BnaC04g14420D	GSBRNA2T00113417001	BnLBD83	2	237	25.43	7.96	chrC04:11770745-11772815	Nuclear
BnaC04g15690D	GSBRNA2T00089998001	BnLBD84	3	218	23.85	5.91	chrC04:13632897-13634430	Nuclear
BnaC04g23780D	GSBRNA2T00110291001	BnLBD85	2	218	24.09	5.99	chrC04:24796319-24797087	Nuclear
BnaC04g04180D	GSBRNA2T00006140001	BnLBD86	2	252	25.89	7.43	chrC04:3162493-3164680	Nuclear
BnaC04g36090D	GSBRNA2T00149933001	BnLBD87	1	309	34.42	4.73	chrC04:37610014-37611513	Nuclear
BnaC04g39770D	GSBRNA2T00127818001	BnLBD88	3	218	23.95	5.57	chrC04:40732094-40734135	Nuclear
BnaC04g42480D	GSBRNA2T00085675001	BnLBD89	2	181	20.31	5.4	chrC04:42983476-42984179	Nuclear
BnaC04g47180D	GSBRNA2T00155110001	BnLBD90	3	228	24.96	7.52	chrC04:46289433-46291076	Nuclear
BnaC04g48280D	GSBRNA2T00084710001	BnLBD91	2	247	26.66	7.22	chrC04:46968609-46970026	Nuclear
BnaC04g48290D	GSBRNA2T00084711001	BnLBD92	2	200	22.57	5.77	chrC04:46974568-46975313	Nuclear
BnaC04g54590D	GSBRNA2T00097993001	BnLBD93	3	140	15.58	6.94	chrC04_random:1914900-1915677	Nuclear
BnaC04g56950D	GSBRNA2T00020558001	BnLBD94	3	179	19.92	7.96	chrC04_random:4418844-4419524	Nuclear
BnaC04g56960D	GSBRNA2T00020559001	BnLBD95	2	261	27.13	7.43	chrC04_random:4424731-4427253	Nuclear
BnaC04g52730D	GSBRNA2T00042308001	BnLBD96	2	245	26.22	7.1	chrC04_random:513607-514685	Nuclear
BnaC05g05560D	GSBRNA2T00100652001	BnLBD97	3	229	25.32	6.49	chrC05:2708283-2709605	Nuclear
BnaC05g42060D	GSBRNA2T00111013001	BnLBD98	1	172	18.7	6.27	chrC05:39582074-39582590	Nuclear
BnaC05g12610D	GSBRNA2T00068959001	BnLBD99	2	164	18.04	7.25	chrC05:7355577-7358212	Nuclear
BnaC06g30110D	GSBRNA2T00066271001	BnLBD100	4	241	26.07	7.27	chrC06:30962734-30964018	Nuclear
BnaC07g16490D	GSBRNA2T00070387001	BnLBD101	1	337	37.43	6.21	chrC07:22463735-22465318	Nuclear
BnaC07g23730D	GSBRNA2T00139309001	BnLBD102	2	118	13.05	8.03	chrC07:30215733-30216181	Nuclear
BnaC07g24640D	GSBRNA2T00139440001	BnLBD103	1	133	14.69	6.91	chrC07:30835618-30838138	Nuclear
BnaC07g31610D	GSBRNA2T00021484001	BnLBD104	2	241	26.46	6.79	chrC07:35624241-35625203	Nuclear
BnaC07g46580D	GSBRNA2T00100193001	BnLBD105	2	233	25.22	7.81	chrC07:44138445-44139600	Nuclear
BnaC08g21490D	GSBRNA2T00001972001	BnLBD106	3	220	23.72	7.14	chrC08:24176106-24176926	Nuclear
BnaC08g29120D	GSBRNA2T00155725001	BnLBD107	2	222	24.18	5.92	chrC08:29480967-29481757	Nuclear
BnaC08g38340D	GSBRNA2T00136703001	BnLBD108	2	165	18.26	7.51	chrC08:34673242-34674801	Nuclear
BnaC08g43470D	GSBRNA2T00019386001	BnLBD109	3	192	21.39	5.58	chrC08:37178431-37179546	Nuclear
BnaC09g06760D	GSBRNA2T00134763001	BnLBD110	2	239	26.05	6.44	chrC09:4136850-4137788	Nuclear
BnaC09g07260D	GSBRNA2T00134844001	BnLBD111	2	237	25.64	7.72	chrC09:4502195-4503439	Nuclear
BnaC09g49340D	GSBRNA2T00107006001	BnLBD112	2	184	20.64	5.52	chrC09:47786386-47787329	Nuclear
BnaC09g07710D	GSBRNA2T00134916001	BnLBD113	1	336	37.34	5.25	chrC09:4808278-4809286	Nuclear
BnaCnng14500D	GSBRNA2T00086200001	BnLBD114	1	203	22.1	6.7	chrCnn_random:13437152-13438906	Nuclear
BnaCnng15670D	GSBRNA2T00088922001	BnLBD115	1	177	19.27	7.27	chrCnn_random:14739421-14741854	Nuclear
BnaCnng19520D	GSBRNA2T00097300001	BnLBD116	2	173	18.71	6.91	chrCnn_random:18277149-18278498	Nuclear
BnaCnng02510D	GSBRNA2T00123599001	BnLBD117	2	225	23.59	6.11	chrCnn_random:2188461-2190655	Nuclear
BnaCnng02520D	GSBRNA2T00123600001	BnLBD118	3	194	21.02	7.05	chrCnn_random:2194241-2195622	Nuclear
BnaCnng28570D	GSBRNA2T00016582001	BnLBD119	1	258	29.5	5.37	chrCnn_random:27100706-27101480	Nuclear
BnaCnng56620D	GSBRNA2T00066946001	BnLBD120	3	228	24.37	5.91	chrCnn_random:56492498-56493752	Nuclear
BnaCnng59550D	GSBRNA2T00075455001	BnLBD121	2	189	20.73	5.78	chrCnn_random:59247074-59247732	Nuclear
BnaCnng60770D	GSBRNA2T00080436001	BnLBD122	1	182	19.87	7.37	chrCnn_random:60622369-60622915	Nuclear
BnaCnng65080D	GSBRNA2T00092115001	BnLBD123	2	225	23.69	6.21	chrCnn_random:64825920-64828748	Nuclear
BnaCnng78580D	GSBRNA2T00033948001	BnLBD124	1	206	23.28	9.06	chrCnn_random:80317567-80318185	Nuclear
BnaUnng01320D	GSBRNA2T00051145001	BnLBD125	2	128	14.55	6.48	chrUnn_random:1671435-1671926	Nuclear
BnaUnng02520D	GSBRNA2T00066125001	BnLBD126	2	223	24.24	5.88	chrUnn_random:3511223-3512609	Nuclear
