# Supplementary material for: Genome-Wide Analysis of the Lateral Organ Boundaries Domain Gene Family in Brassica Napus
Source: Genes (Basel). 2020 Mar 6;11(3):280. doi: 10.3390/genes11030280 (PMC7140802; doi:10.3390/genes11030280)
Supplement: Supplementary file 1 [file genes-11-00280-s001.zip › Additional files-20200306/Table S3.xlsx]

## Sheet: Sheet1
Table S3. Duplication type of BnLBD genes
Gene ID	Gene alis	Gene Name	Duplication type
BnaA01g21300D	GSBRNA2T00138649001	BnLBD1	WGD or segmental duplication
BnaA01g29810D	GSBRNA2T00067225001	BnLBD2	WGD or segmental duplication
BnaA01g00400D	GSBRNA2T00121588001	BnLBD3	WGD or segmental duplication
BnaA01g32900D	GSBRNA2T00057270001	BnLBD4	WGD or segmental duplication
BnaA02g28140D	GSBRNA2T00092182001	BnLBD5	WGD or segmental duplication
BnaA02g28980D	GSBRNA2T00093777001	BnLBD6	WGD or segmental duplication
BnaA02g34590D	GSBRNA2T00004976001	BnLBD7	WGD or segmental duplication
BnaA02g12180D	GSBRNA2T00090960001	BnLBD8	dispersed duplication
BnaA02g12850D	GSBRNA2T00070119001	BnLBD9	WGD or segmental duplication
BnaA02g16210D	GSBRNA2T00088680001	BnLBD10	WGD or segmental duplication
BnaA03g22160D	GSBRNA2T00138844001	BnLBD11	WGD or segmental duplication
BnaA03g27980D	GSBRNA2T00112032001	BnLBD12	WGD or segmental duplication
BnaA03g28380D	GSBRNA2T00111982001	BnLBD13	WGD or segmental duplication
BnaA03g33230D	GSBRNA2T00137641001	BnLBD14	WGD or segmental duplication
BnaA03g40660D	GSBRNA2T00113484001	BnLBD15	WGD or segmental duplication
BnaA03g54090D	GSBRNA2T00043279001	BnLBD16	WGD or segmental duplication
BnaA03g19070D	GSBRNA2T00124701001	BnLBD17	WGD or segmental duplication
BnaA03g19820D	GSBRNA2T00058355001	BnLBD18	WGD or segmental duplication
BnaA03g56340D	GSBRNA2T00030430001	BnLBD19	dispersed duplication
BnaA04g02120D	GSBRNA2T00149083001	BnLBD20	WGD or segmental duplication
BnaA04g18380D	GSBRNA2T00006376001	BnLBD21	WGD or segmental duplication
BnaA04g23270D	GSBRNA2T00123296001	BnLBD22	WGD or segmental duplication
BnaA04g24470D	GSBRNA2T00088594001	BnLBD23	WGD or segmental duplication
BnaA04g24480D	GSBRNA2T00088595001	BnLBD24	WGD or segmental duplication
BnaA04g26160D	GSBRNA2T00063245001	BnLBD25	WGD or segmental duplication
BnaA04g28360D	GSBRNA2T00036294001	BnLBD26	WGD or segmental duplication
BnaA05g25560D	GSBRNA2T00104730001	BnLBD27	WGD or segmental duplication
BnaA05g27870D	GSBRNA2T00000334001	BnLBD28	WGD or segmental duplication
BnaA05g04840D	GSBRNA2T00116705001	BnLBD29	WGD or segmental duplication
BnaA05g11430D	GSBRNA2T00048632001	BnLBD30	WGD or segmental duplication
BnaA05g12100D	GSBRNA2T00048529001	BnLBD31	WGD or segmental duplication
BnaA05g12220D	GSBRNA2T00048511001	BnLBD32	WGD or segmental duplication
BnaA05g13400D	GSBRNA2T00125609001	BnLBD33	dispersed duplication
BnaA05g34200D	GSBRNA2T00068329001	BnLBD34	dispersed duplication
BnaA06g31930D	GSBRNA2T00078158001	BnLBD35	WGD or segmental duplication
BnaA06g32760D	GSBRNA2T00078065001	BnLBD36	WGD or segmental duplication
BnaA06g04390D	GSBRNA2T00156289001	BnLBD37	WGD or segmental duplication
BnaA06g17030D	GSBRNA2T00063057001	BnLBD38	dispersed duplication
BnaA06g38340D	GSBRNA2T00055766001	BnLBD39	dispersed duplication
BnaA07g12300D	GSBRNA2T00112463001	BnLBD40	WGD or segmental duplication
BnaA07g13960D	GSBRNA2T00118760001	BnLBD41	WGD or segmental duplication
BnaA07g21600D	GSBRNA2T00099364001	BnLBD42	dispersed duplication
BnaA07g27180D	GSBRNA2T00102044001	BnLBD43	WGD or segmental duplication
BnaA07g06910D	GSBRNA2T00128451001	BnLBD44	WGD or segmental duplication
BnaA07g07870D	GSBRNA2T00079935001	BnLBD45	dispersed duplication
BnaA07g37360D	GSBRNA2T00063601001	BnLBD46	dispersed duplication
BnaA08g28560D	GSBRNA2T00089749001	BnLBD47	WGD or segmental duplication
BnaA09g02100D	GSBRNA2T00009879001	BnLBD48	WGD or segmental duplication
BnaA09g37320D	GSBRNA2T00121905001	BnLBD49	WGD or segmental duplication
BnaA09g06440D	GSBRNA2T00094607001	BnLBD50	WGD or segmental duplication
BnaA09g49180D	GSBRNA2T00122208001	BnLBD51	WGD or segmental duplication
BnaA09g07740D	GSBRNA2T00005682001	BnLBD52	WGD or segmental duplication
BnaA09g56280D	GSBRNA2T00097976001	BnLBD53	WGD or segmental duplication
BnaA10g30420D	GSBRNA2T00029596001	BnLBD54	WGD or segmental duplication
BnaAnng13580D	GSBRNA2T00014820001	BnLBD55	dispersed duplication
BnaAnng15250D	GSBRNA2T00024836001	BnLBD56	dispersed duplication
BnaAnng17790D	GSBRNA2T00034486001	BnLBD57	dispersed duplication
BnaAnng27870D	GSBRNA2T00076515001	BnLBD58	dispersed duplication
BnaAnng31240D	GSBRNA2T00091509001	BnLBD59	dispersed duplication
BnaAnng32930D	GSBRNA2T00097086001	BnLBD60	dispersed duplication
BnaAnng05130D	GSBRNA2T00064809001	BnLBD61	WGD or segmental duplication
BnaC01g37390D	GSBRNA2T00064098001	BnLBD62	WGD or segmental duplication
BnaC01g40520D	GSBRNA2T00044473001	BnLBD63	WGD or segmental duplication
BnaC01g01380D	GSBRNA2T00131148001	BnLBD64	WGD or segmental duplication
BnaC01g42010D	GSBRNA2T00013788001	BnLBD65	dispersed duplication
BnaC01g42240D	GSBRNA2T00014500001	BnLBD66	WGD or segmental duplication
BnaC01g42830D	GSBRNA2T00026166001	BnLBD67	dispersed duplication
BnaC02g16720D	GSBRNA2T00076878001	BnLBD68	WGD or segmental duplication
BnaC02g17190D	GSBRNA2T00074606001	BnLBD69	WGD or segmental duplication
BnaC02g21690D	GSBRNA2T00137167001	BnLBD70	WGD or segmental duplication
BnaC02g36230D	GSBRNA2T00040461001	BnLBD71	WGD or segmental duplication
BnaC02g37020D	GSBRNA2T00117522001	BnLBD72	WGD or segmental duplication
BnaC02g44040D	GSBRNA2T00093916001	BnLBD73	WGD or segmental duplication
BnaC03g22690D	GSBRNA2T00028687001	BnLBD74	WGD or segmental duplication
BnaC03g23720D	GSBRNA2T00019165001	BnLBD75	WGD or segmental duplication
BnaC03g33010D	GSBRNA2T00153653001	BnLBD76	WGD or segmental duplication
BnaC03g33510D	GSBRNA2T00153712001	BnLBD77	WGD or segmental duplication
BnaC03g38310D	GSBRNA2T00123675001	BnLBD78	WGD or segmental duplication
BnaC03g46840D	GSBRNA2T00047337001	BnLBD79	WGD or segmental duplication
BnaC03g16640D	GSBRNA2T00024550001	BnLBD80	WGD or segmental duplication
BnaC04g01340D	GSBRNA2T00024342001	BnLBD81	WGD or segmental duplication
BnaC04g13650D	GSBRNA2T00027191001	BnLBD82	WGD or segmental duplication
BnaC04g14420D	GSBRNA2T00113417001	BnLBD83	WGD or segmental duplication
BnaC04g15690D	GSBRNA2T00089998001	BnLBD84	WGD or segmental duplication
BnaC04g23780D	GSBRNA2T00110291001	BnLBD85	WGD or segmental duplication
BnaC04g04180D	GSBRNA2T00006140001	BnLBD86	dispersed duplication
BnaC04g36090D	GSBRNA2T00149933001	BnLBD87	dispersed duplication
BnaC04g39770D	GSBRNA2T00127818001	BnLBD88	WGD or segmental duplication
BnaC04g42480D	GSBRNA2T00085675001	BnLBD89	WGD or segmental duplication
BnaC04g47180D	GSBRNA2T00155110001	BnLBD90	WGD or segmental duplication
BnaC04g48280D	GSBRNA2T00084710001	BnLBD91	WGD or segmental duplication
BnaC04g48290D	GSBRNA2T00084711001	BnLBD92	WGD or segmental duplication
BnaC04g54590D	GSBRNA2T00097993001	BnLBD93	dispersed duplication
BnaC04g56950D	GSBRNA2T00020558001	BnLBD94	WGD or segmental duplication
BnaC04g56960D	GSBRNA2T00020559001	BnLBD95	dispersed duplication
BnaC04g52730D	GSBRNA2T00042308001	BnLBD96	dispersed duplication
BnaC05g05560D	GSBRNA2T00100652001	BnLBD97	WGD or segmental duplication
BnaC05g42060D	GSBRNA2T00111013001	BnLBD98	WGD or segmental duplication
BnaC05g12610D	GSBRNA2T00068959001	BnLBD99	WGD or segmental duplication
BnaC06g30110D	GSBRNA2T00066271001	BnLBD100	WGD or segmental duplication
BnaC07g16490D	GSBRNA2T00070387001	BnLBD101	WGD or segmental duplication
BnaC07g23730D	GSBRNA2T00139309001	BnLBD102	WGD or segmental duplication
BnaC07g24640D	GSBRNA2T00139440001	BnLBD103	WGD or segmental duplication
BnaC07g31610D	GSBRNA2T00021484001	BnLBD104	WGD or segmental duplication
BnaC07g46580D	GSBRNA2T00100193001	BnLBD105	WGD or segmental duplication
BnaC08g21490D	GSBRNA2T00001972001	BnLBD106	WGD or segmental duplication
BnaC08g29120D	GSBRNA2T00155725001	BnLBD107	WGD or segmental duplication
BnaC08g38340D	GSBRNA2T00136703001	BnLBD108	WGD or segmental duplication
BnaC08g43470D	GSBRNA2T00019386001	BnLBD109	WGD or segmental duplication
BnaC09g06760D	GSBRNA2T00134763001	BnLBD110	dispersed duplication
BnaC09g07260D	GSBRNA2T00134844001	BnLBD111	WGD or segmental duplication
BnaC09g49340D	GSBRNA2T00107006001	BnLBD112	WGD or segmental duplication
BnaC09g07710D	GSBRNA2T00134916001	BnLBD113	WGD or segmental duplication
BnaCnng14500D	GSBRNA2T00086200001	BnLBD114	dispersed duplication
BnaCnng15670D	GSBRNA2T00088922001	BnLBD115	WGD or segmental duplication
BnaCnng19520D	GSBRNA2T00097300001	BnLBD116	WGD or segmental duplication
BnaCnng02510D	GSBRNA2T00123599001	BnLBD117	dispersed duplication
BnaCnng02520D	GSBRNA2T00123600001	BnLBD118	dispersed duplication
BnaCnng28570D	GSBRNA2T00016582001	BnLBD119	WGD or segmental duplication
BnaCnng56620D	GSBRNA2T00066946001	BnLBD120	dispersed duplication
BnaCnng59550D	GSBRNA2T00075455001	BnLBD121	dispersed duplication
BnaCnng60770D	GSBRNA2T00080436001	BnLBD122	dispersed duplication
BnaCnng65080D	GSBRNA2T00092115001	BnLBD123	dispersed duplication
BnaCnng78580D	GSBRNA2T00033948001	BnLBD124	dispersed duplication
BnaUnng01320D	GSBRNA2T00051145001	BnLBD125	dispersed duplication
BnaUnng02520D	GSBRNA2T00066125001	BnLBD126	dispersed duplication
