# Supplementary material for: Genome-Wide Analysis of the Lateral Organ Boundaries Domain Gene Family in Brassica Napus
Source: Genes (Basel). 2020 Mar 6;11(3):280. doi: 10.3390/genes11030280 (PMC7140802; doi:10.3390/genes11030280)
Supplement: Supplementary file 1 [file genes-11-00280-s001.zip › Additional files-20200306/Table S4.xlsx]

## Sheet: Bn-Bn
Table S4a. Ka/Ks calculation of the duplicated LBD gene pairs of B. napus
Gene pairs	Method	Ka	Ks	Ka/Ks	P-Value(Fisher)	Divergence-Time
GSBRNA2T00000334001:GSBRNA2T00111013001	NG	0.00255122	0.0605361	0.0421437	0.000211953	0.016156
GSBRNA2T00004976001:GSBRNA2T00070387001	NG	0.0983295	0.292029	0.336711	6.80744e-08	0.142534
GSBRNA2T00004976001:GSBRNA2T00093916001	NG	0.0154252	0.0578533	0.266627	0.00195623	0.0251947
GSBRNA2T00004976001:GSBRNA2T00112463001	NG	0.095949	0.302793	0.31688	7.60753e-09	0.143103
GSBRNA2T00004976001:GSBRNA2T00134916001	NG	0.235887	0.423585	0.556881	0.000520295	0.279127
GSBRNA2T00005682001:GSBRNA2T00070387001	NG	0.255752	0.556147	0.459864	1.44631e-05	0.324628
GSBRNA2T00005682001:GSBRNA2T00134916001	NG	0.112062	0.224795	0.498506	0.00130701	0.137069
GSBRNA2T00009879001:GSBRNA2T00117522001	NG	0.057721	0.377922	0.152733	1.19893e-09	0.135939
GSBRNA2T00009879001:GSBRNA2T00139440001	NG	0.0468829	0.489567	0.0957641	2.52466e-14	0.154969
GSBRNA2T00019165001:GSBRNA2T00084710001	NG	0.0631202	0.240943	0.261971	1.33119e-07	0.103808
GSBRNA2T00024342001:GSBRNA2T00155110001	NG	0.0451725	0.306136	0.147557	2.93122e-12	0.110717
GSBRNA2T00028687001:GSBRNA2T00155110001	NG	0.0583928	0.314188	0.185853	1.02012e-11	0.120212
GSBRNA2T00029596001:GSBRNA2T00107006001	NG	0.0151781	0.115897	0.130962	8.34726e-06	0.0365331
GSBRNA2T00036294001:GSBRNA2T00118760001	NG	0.0559118	0.336234	0.166288	1.04958e-12	0.122473
GSBRNA2T00040461001:GSBRNA2T00139309001	NG	0.0774842	0.201237	0.38504	0.00951921	0.10545
GSBRNA2T00043279001:GSBRNA2T00100193001	NG	0.0363786	0.0813921	0.446955	0.0200366	0.0476984
GSBRNA2T00043279001:GSBRNA2T00131148001	NG	0.105823	0.364651	0.290205	1.4776e-08	0.170395
GSBRNA2T00044473001:GSBRNA2T00153712001	NG	0.0561538	0.265917	0.211171	4.48735e-11	0.107419
GSBRNA2T00047337001:GSBRNA2T00127818001	NG	0.0667683	0.315005	0.211959	1.19533e-09	0.124704
GSBRNA2T00048511001:GSBRNA2T00024550001	NG	0.0450649	0.265929	0.169462	1.14393e-08	0.093055
GSBRNA2T00048529001:GSBRNA2T00113417001	NG	0.0057107	0.0339678	0.168121	0.0106436	0.0129214
GSBRNA2T00048632001:GSBRNA2T00027191001	NG	0.0216872	0.0891413	0.24329	0.0028615	0.0365496
GSBRNA2T00048632001:GSBRNA2T00085675001	NG	0.0657413	0.276316	0.23792	3.27834e-07	0.112138
GSBRNA2T00057270001:GSBRNA2T00112032001	NG	0.0610411	0.358505	0.170266	2.92202e-11	0.130818
GSBRNA2T00057270001:GSBRNA2T00153653001	NG	0.0609627	0.412862	0.147659	1.90033e-13	0.143176
GSBRNA2T00058355001:GSBRNA2T00019165001	NG	0.00857885	0.0135384	0.633668	0.55086	0.00977512
GSBRNA2T00058355001:GSBRNA2T00088594001	NG	0.045567	0.363147	0.125478	2.02165e-08	0.122926
GSBRNA2T00063245001:GSBRNA2T00020558001	NG	0.00985331	0.0326034	0.302217	0.092224	0.0151946
GSBRNA2T00063245001:GSBRNA2T00116705001	NG	0.0872192	0.220412	0.39571	0.00144296	0.118264
GSBRNA2T00064809001:GSBRNA2T00076878001	NG	0.0454583	0.112986	0.402335	0.00726484	0.0630124
GSBRNA2T00064809001:GSBRNA2T00134844001	NG	0.0913201	0.413206	0.221004	1.7736e-11	0.172536
GSBRNA2T00067225001:GSBRNA2T00064098001	NG	0.00485697	0.0318529	0.152481	0.0113251	0.010406
GSBRNA2T00067225001:GSBRNA2T00104730001	NG	0.0609823	0.31613	0.192903	3.24147e-11	0.113129
GSBRNA2T00068959001:GSBRNA2T00136703001	NG	0.083672	0.36775	0.227524	5.91279e-08	0.147625
GSBRNA2T00070119001:GSBRNA2T00074606001	NG	0.0053188	0.0173458	0.306634	0.147099	0.00815854
GSBRNA2T00070387001:GSBRNA2T00134916001	NG	0.202138	0.424062	0.476672	1.34008e-05	0.253563
GSBRNA2T00078065001:GSBRNA2T00040461001	NG	0.0824479	0.262657	0.3139	0.000883153	0.122774
GSBRNA2T00078065001:GSBRNA2T00139309001	NG	0.019317	0.0905956	0.213223	0.00740985	0.0355779
GSBRNA2T00078158001:GSBRNA2T00009879001	NG	0.0451614	0.438418	0.10301	1.89286e-12	0.141614
GSBRNA2T00078158001:GSBRNA2T00117522001	NG	0.0681591	0.374341	0.182077	1.17314e-08	0.142932
GSBRNA2T00078158001:GSBRNA2T00139440001	NG	0.0135069	0.185886	0.0726625	1.25474e-07	0.0558099
GSBRNA2T00084711001:GSBRNA2T00155725001	NG	0.232592	0.869613	0.267466	9.07219e-12	0.371671
GSBRNA2T00088594001:GSBRNA2T00019165001	NG	0.0573102	0.256397	0.223522	4.47232e-09	0.103105
GSBRNA2T00088594001:GSBRNA2T00084710001	NG	0.0106511	0.0673922	0.158046	0.000252603	0.0237728
GSBRNA2T00088595001:GSBRNA2T00084711001	NG	0.0195521	0.0807246	0.242207	0.00275704	0.0329408
GSBRNA2T00088595001:GSBRNA2T00121905001	NG	0.215587	0.972929	0.221586	4.39255e-15	0.379876
GSBRNA2T00088595001:GSBRNA2T00155725001	NG	0.234396	0.957859	0.244708	3.49853e-13	0.392494
GSBRNA2T00088680001:GSBRNA2T00137167001	NG	0.025549	0.0640718	0.398756	0.0778262	0.0338029
GSBRNA2T00089998001:GSBRNA2T00127818001	NG	0.040055	0.314361	0.127417	1.35482e-13	0.10525
GSBRNA2T00092182001:GSBRNA2T00040461001	NG	0.0106818	0.065137	0.163989	0.0149693	0.0227044
GSBRNA2T00092182001:GSBRNA2T00078065001	NG	0.0923157	0.25506	0.361937	0.00251867	0.128603
GSBRNA2T00092182001:GSBRNA2T00139309001	NG	0.0876576	0.193854	0.452184	0.019368	0.111568
GSBRNA2T00093777001:GSBRNA2T00009879001	NG	0.0450734	0.289265	0.15582	1.27731e-07	0.104617
GSBRNA2T00093777001:GSBRNA2T00078158001	NG	0.0518403	0.228293	0.227078	3.56134e-05	0.0948549
GSBRNA2T00093777001:GSBRNA2T00117522001	NG	0.0202461	0.202902	0.0997823	2.73498e-07	0.0643547
GSBRNA2T00093777001:GSBRNA2T00139440001	NG	0.0571408	0.327484	0.174484	3.55442e-08	0.122747
GSBRNA2T00094607001:GSBRNA2T00088922001	NG	0.0125195	0.0494905	0.252967	0.0254868	0.0212916
GSBRNA2T00097976001:GSBRNA2T00068959001	NG	0.0854052	0.327536	0.26075	5.92744e-07	0.140447
GSBRNA2T00097976001:GSBRNA2T00136703001	NG	0.0431606	0.0466613	0.924977	0.790851	0.043947
GSBRNA2T00100652001:GSBRNA2T00019386001	NG	0.0766008	0.293724	0.260792	5.95354e-07	0.125445
GSBRNA2T00102044001:GSBRNA2T00066271001	NG	0.0187954	0.017621	1.06665	0.973807	0.0185108
GSBRNA2T00104730001:GSBRNA2T00016582001	NG	0.00163171	0.019296	0.0845621	0.0268177	0.00523975
GSBRNA2T00104730001:GSBRNA2T00064098001	NG	0.0595077	0.322868	0.18431	6.46904e-12	0.113568
GSBRNA2T00110291001:GSBRNA2T00155725001	NG	0.0658367	0.333664	0.197314	1.11087e-10	0.124195
GSBRNA2T00111982001:GSBRNA2T00044473001	NG	0.0566638	0.272433	0.207991	1.26798e-11	0.109526
GSBRNA2T00111982001:GSBRNA2T00153712001	NG	0.0463506	0.212568	0.218051	5.11568e-09	0.0866738
GSBRNA2T00112032001:GSBRNA2T00153653001	NG	0.0188246	0.127011	0.148212	1.42194e-07	0.044941
GSBRNA2T00112463001:GSBRNA2T00070387001	NG	0.0103486	0.0541749	0.191021	0.000324794	0.0203313
GSBRNA2T00112463001:GSBRNA2T00134916001	NG	0.203832	0.426123	0.478341	1.38024e-05	0.255157
GSBRNA2T00113484001:GSBRNA2T00001972001	NG	0.0520144	0.561743	0.0925947	1.35187e-24	0.182546
GSBRNA2T00113484001:GSBRNA2T00021484001	NG	0.0215697	0.111109	0.194131	5.76236e-06	0.0438477
GSBRNA2T00116705001:GSBRNA2T00020558001	NG	0.0858969	0.212763	0.403721	0.00276425	0.115673
GSBRNA2T00117522001:GSBRNA2T00139440001	NG	0.0662311	0.402731	0.164455	3.23518e-09	0.148039
GSBRNA2T00118760001:GSBRNA2T00047337001	NG	0.0975058	0.29137	0.334646	4.18804e-06	0.143161
GSBRNA2T00118760001:GSBRNA2T00089998001	NG	0.0184185	0.0738837	0.249291	0.00240592	0.0317384
GSBRNA2T00118760001:GSBRNA2T00127818001	NG	0.0558915	0.357478	0.156349	9.30407e-14	0.127422
GSBRNA2T00121588001:GSBRNA2T00043279001	NG	0.123307	0.297405	0.414608	3.44703e-05	0.166692
GSBRNA2T00121588001:GSBRNA2T00100193001	NG	0.115126	0.304673	0.377868	8.36882e-06	0.161987
GSBRNA2T00121588001:GSBRNA2T00131148001	NG	0.0398381	0.115559	0.344743	0.00118638	0.0584163
GSBRNA2T00121905001:GSBRNA2T00110291001	NG	0.064487	0.338801	0.190339	3.19041e-11	0.123997
GSBRNA2T00121905001:GSBRNA2T00155725001	NG	0.0136498	0.0571065	0.239023	0.00705167	0.023186
GSBRNA2T00122208001:GSBRNA2T00019386001	NG	0.00906542	0.0750057	0.120863	0.000314281	0.0236522
GSBRNA2T00122208001:GSBRNA2T00100652001	NG	0.0790271	0.306951	0.257458	3.25056e-07	0.130093
GSBRNA2T00123296001:GSBRNA2T00024342001	NG	0.0522703	0.288168	0.181388	2.50249e-10	0.111193
GSBRNA2T00123296001:GSBRNA2T00028687001	NG	0.0485537	0.326475	0.148721	3.96318e-13	0.11749
GSBRNA2T00123296001:GSBRNA2T00155110001	NG	0.0200899	0.115904	0.173332	2.40079e-05	0.0437632
GSBRNA2T00124701001:GSBRNA2T00024342001	NG	0.0433043	0.278409	0.155542	4.63386e-11	0.102615
GSBRNA2T00124701001:GSBRNA2T00028687001	NG	0.0272658	0.0485566	0.561527	0.207222	0.0324932
GSBRNA2T00124701001:GSBRNA2T00123296001	NG	0.0341847	0.313956	0.108884	4.45807e-14	0.103603
GSBRNA2T00124701001:GSBRNA2T00155110001	NG	0.055043	0.305814	0.179989	1.91423e-11	0.115965
GSBRNA2T00128451001:GSBRNA2T00097300001	NG	0.00758123	0.052523	0.144341	0.00590255	0.0178832
GSBRNA2T00131148001:GSBRNA2T00100193001	NG	0.105228	0.368922	0.285231	6.34872e-09	0.170652
GSBRNA2T00137641001:GSBRNA2T00123675001	NG	0.0703897	0.153743	0.457841	0.0368274	0.089128
GSBRNA2T00138649001:GSBRNA2T00014500001	NG	0.0341528	0.116297	0.293669	0.00214756	0.0525095
GSBRNA2T00138649001:GSBRNA2T00112463001	NG	0.490227	1.52642	0.321161	1.25775e-08	0.722659
GSBRNA2T00138844001:GSBRNA2T00047337001	NG	0.0142176	0.0269746	0.527072	0.239649	0.0171897
GSBRNA2T00138844001:GSBRNA2T00089998001	NG	0.0783801	0.317441	0.246912	9.81671e-09	0.134778
GSBRNA2T00138844001:GSBRNA2T00127818001	NG	0.0645981	0.313506	0.20605	7.55409e-10	0.122914
GSBRNA2T00149083001:GSBRNA2T00110291001	NG	0.0118705	0.0742059	0.159968	0.00042481	0.0254231
GSBRNA2T00149083001:GSBRNA2T00121905001	NG	0.0620049	0.305453	0.202993	4.93264e-10	0.114674
GSBRNA2T00149083001:GSBRNA2T00155725001	NG	0.0655324	0.298718	0.219379	3.24302e-09	0.116389
GSBRNA2T00156289001:GSBRNA2T00019386001	NG	0.0640429	0.318536	0.201054	4.98964e-09	0.121114
GSBRNA2T00156289001:GSBRNA2T00100652001	NG	0.035868	0.11757	0.305077	0.000517235	0.0544993
GSBRNA2T00156289001:GSBRNA2T00122208001	NG	0.0664414	0.332362	0.199907	2.64143e-09	0.125832

## Sheet: Bn-Br
Table S4b. Ka/Ks calculation of the duplicated LBD gene pairs of B. napus and B. rapa
Gene pairs	Method	Ka	Ks	Ka/Ks	P-Value(Fisher)	Divergence-Time
GSBRNA2T00000334001:Bra034867	NG	0.00764088	0.0780794	0.0978604	0.000197016	0.0242091
GSBRNA2T00001972001:Bra012913	NG	0.0498338	0.533796	0.0933574	9.31896e-24	0.174189
GSBRNA2T00004976001:Bra012112	NG	0.100001	0.284088	0.352006	1.73539e-07	0.142146
GSBRNA2T00005682001:Bra037142	NG	0.0435556	0.0571115	0.762642	0.442478	0.0465387
GSBRNA2T00006140001:Bra040311	NG	0.0585533	0.271744	0.215472	1.21893e-10	0.114459
GSBRNA2T00006376001:Bra022835	NG	0.376915	1.43812	0.262089	2.46357e-05	0.640683
GSBRNA2T00009879001:Bra033019	NG	0.0558968	0.304259	0.183715	3.81439e-07	0.11654
GSBRNA2T00014500001:Bra030013	NG	0.0366528	0.116297	0.315166	0.00324578	0.0544508
GSBRNA2T00016582001:Bra027392	NG	0.0122856	0.0307177	0.399951	0.19178	0.0158881
GSBRNA2T00019165001:Bra000257	NG	0.00363735	0	NA	0	0.00280792
GSBRNA2T00019386001:Bra018675	NG	0.0787656	0.327195	0.240729	3.03483e-08	0.134712
GSBRNA2T00020558001:Bra040312	NG	0.0130492	0.0528897	0.246724	0.0233172	0.0223366
GSBRNA2T00020559001:Bra040311	NG	0.0366678	0.0855189	0.428769	0.0113515	0.0495029
GSBRNA2T00021484001:Bra012913	NG	0.0158993	0.0979461	0.162327	4.69719e-06	0.0363768
GSBRNA2T00024342001:Bra004572	NG	0.00453509	0.0200467	0.226226	0.107275	0.0084955
GSBRNA2T00024550001:Bra022780	NG	0.00453559	0.0422499	0.107351	0.00626742	0.0126741
GSBRNA2T00027191001:Bra018260	NG	0.0216872	0.0891413	0.24329	0.0028615	0.0365496
GSBRNA2T00028687001:Bra000188	NG	0.0227604	0.0561244	0.405535	0.0858325	0.03107
GSBRNA2T00029596001:Bra009161	NG	0.0139883	0.0535662	0.261141	0.0238855	0.0223551
GSBRNA2T00036294001:Bra035698	NG	0.00204564	0.00658674	0.310569	0.362774	0.00312424
GSBRNA2T00040461001:Bra032938	NG	0.0475122	0.0783717	0.606242	0.385005	0.0543666
GSBRNA2T00042308001:Bra004693	NG	0.0180292	0.0360105	0.500665	0.213231	0.0222211
GSBRNA2T00043279001:Bra011772	NG	0.123307	0.297405	0.414608	3.44703e-05	0.166692
GSBRNA2T00044473001:Bra001087	NG	0.0485696	0.282962	0.171647	4.22906e-07	0.108458
GSBRNA2T00047337001:Bra000491	NG	0.0142176	0.0269746	0.527072	0.239649	0.0171897
GSBRNA2T00048511001:Bra022780	NG	0.0401788	0.327956	0.122513	4.64869e-12	0.102638
GSBRNA2T00048529001:Bra018320	NG	0	0	NA	0	0
GSBRNA2T00048632001:Bra021737	NG	0.119511	0.287045	0.41635	0.000483749	0.156693
GSBRNA2T00063057001:Bra018102	NG	0.00132175	0.00509968	0.259182	0.32776	0.00210093
GSBRNA2T00063245001:Bra040312	NG	0.00258648	0.0173358	0.149199	0.123286	0.00600184
GSBRNA2T00064098001:Bra021513	NG	0.0064826	0.0318601	0.203471	0.0212729	0.0116978
GSBRNA2T00064809001:Bra031833	NG	0	0.00599041	0	0	0.00154224
GSBRNA2T00066271001:Bra004315	NG	0.0187954	0.017621	1.06665	0.973807	0.0185108
GSBRNA2T00067225001:Bra021513	NG	0.00161441	0	NA	0	0.00128343
GSBRNA2T00068959001:Bra026042	NG	0.00531989	0.0557271	0.0954632	0.00235952	0.0168359
GSBRNA2T00070387001:Bra012112	NG	0.0103568	0.0587085	0.17641	0.000117352	0.0213996
GSBRNA2T00076878001:Bra031833	NG	0.0408778	0.120466	0.339331	0.00175835	0.0615669
GSBRNA2T00078065001:Bra032938	NG	0.131656	0.244697	0.538038	0.0684262	0.157012
GSBRNA2T00078158001:Bra033019	NG	0.0699805	0.400568	0.174703	7.4426e-09	0.150679
GSBRNA2T00084710001:Bra000257	NG	0.0592137	0.240412	0.246301	5.13955e-08	0.100752
GSBRNA2T00084711001:Bra016876	NG	0.0217645	0.0806118	0.269992	0.0045376	0.0346614
GSBRNA2T00085675001:Bra021737	NG	0.0823306	0.109752	0.750149	0.348827	0.0884233
GSBRNA2T00088594001:Bra000257	NG	0.0534245	0.255829	0.208829	1.47027e-09	0.100069
GSBRNA2T00088595001:Bra016876	NG	0.00492488	0	NA	0.120491	0.00380033
GSBRNA2T00088680001:Bra008062	NG	0.00464066	0.0360348	0.128783	0.0189375	0.0111778
GSBRNA2T00088922001:Bra038606	NG	0.0255786	0.27935	0.0915646	4.2827e-12	0.0860283
GSBRNA2T00089749001:Bra030647	NG	0	0.0159579	0	0	0.00343767
GSBRNA2T00089998001:Bra000491	NG	0.0783801	0.317441	0.246912	9.81671e-09	0.134778
GSBRNA2T00090960001:Bra039733	NG	0	0.0213465	0	0	0.00502128
GSBRNA2T00092182001:Bra032938	NG	0.0362395	0.0383042	0.946098	0.963654	0.0366964
GSBRNA2T00093777001:Bra033019	NG	0.0168312	0.150062	0.112161	1.37143e-05	0.0489904
GSBRNA2T00093916001:Bra012112	NG	0.085495	0.293221	0.291572	9.16598e-10	0.133583
GSBRNA2T00094607001:Bra038606	NG	0.0229912	0.233679	0.0983882	2.80417e-10	0.0732475
GSBRNA2T00097976001:Bra026042	NG	0.0780818	0.33358	0.234072	2.30328e-07	0.136293
GSBRNA2T00100193001:Bra011772	NG	0.115126	0.304673	0.377868	8.36882e-06	0.161987
GSBRNA2T00100652001:Bra018675	NG	0.020617	0.106937	0.192795	0.000192529	0.0402671
GSBRNA2T00102044001:Bra004315	NG	0	0	NA	0	0
GSBRNA2T00104730001:Bra021513	NG	0.0628355	0.316223	0.198707	5.68968e-11	0.11461
GSBRNA2T00107006001:Bra009161	NG	0.00463979	0.0814462	0.0569675	2.53478e-05	0.0209539
GSBRNA2T00110291001:Bra014581	NG	0.0158586	0.0743969	0.213163	0.00150808	0.0285546
GSBRNA2T00111013001:Bra034867	NG	0.0102754	0.0875254	0.117399	0.00016309	0.0285035
GSBRNA2T00111982001:Bra001087	NG	0.0056047	0.00549254	1.02042	0.379821	0.00557624
GSBRNA2T00112032001:Bra021433	NG	0.078137	0.393534	0.198552	1.07647e-14	0.154656
GSBRNA2T00112463001:Bra030013	NG	0.494805	1.52642	0.324161	1.22065e-08	0.726211
GSBRNA2T00113417001:Bra018320	NG	0.0057107	0.0339678	0.168121	0.0106436	0.0129214
GSBRNA2T00113484001:Bra012913	NG	0.00555169	0.0397924	0.139516	0.00326906	0.0141057
GSBRNA2T00116705001:Bra040312	NG	0.0840585	0.198073	0.424381	0.00378681	0.110501
GSBRNA2T00117522001:Bra033019	NG	0.00333808	0.112453	0.0296841	4.03349e-06	0.0297238
GSBRNA2T00118760001:Bra035698	NG	0.0590777	0.329356	0.179373	8.29106e-12	0.123646
GSBRNA2T00121588001:Bra011772	NG	0	0	NA	0	0
GSBRNA2T00121905001:Bra016876	NG	0.230019	0.897099	0.256403	2.30314e-12	0.37422
GSBRNA2T00122208001:Bra018675	NG	0.0786666	0.341313	0.230483	9.42562e-09	0.137572
GSBRNA2T00123296001:Bra000188	NG	0.0341847	0.313956	0.108884	4.45807e-14	0.103603
GSBRNA2T00123599001:Bra008514	NG	0.0623451	0.307337	0.202856	9.31532e-11	0.124516
GSBRNA2T00123600001:Bra037322	NG	0	0	NA	0	0
GSBRNA2T00124701001:Bra000188	NG	0	0	NA	0	0
GSBRNA2T00127818001:Bra000491	NG	0.0645981	0.313506	0.20605	7.55409e-10	0.122914
GSBRNA2T00128451001:Bra014907	NG	0	0	NA	0	0
GSBRNA2T00131148001:Bra011772	NG	0.0398381	0.115559	0.344743	0.00118638	0.0584163
GSBRNA2T00134844001:Bra031833	NG	0.0893494	0.416374	0.214589	2.88729e-13	0.170267
GSBRNA2T00134916001:Bra012112	NG	0.21839	0.430069	0.507801	5.12859e-05	0.267534
GSBRNA2T00136703001:Bra026042	NG	0.0778481	0.35204	0.221135	6.23989e-08	0.139715
GSBRNA2T00137167001:Bra008062	NG	0.0278178	0.0633218	0.439309	0.100142	0.0353623
GSBRNA2T00138649001:Bra030013	NG	0.00237653	0	NA	0	0.00184454
GSBRNA2T00138844001:Bra000491	NG	0	0	NA	0	0
GSBRNA2T00139309001:Bra032938	NG	0.128232	0.184424	0.69531	0.33939	0.140961
GSBRNA2T00139440001:Bra033019	NG	0.0680456	0.467943	0.145414	2.41706e-11	0.165223
GSBRNA2T00149083001:Bra014581	NG	0.0038913	0.00709062	0.548796	0.508253	0.00458132
GSBRNA2T00149933001:Bra032153	NG	0	0.108317	0	0	0.0232456
GSBRNA2T00153653001:Bra021433	NG	0.0696873	0.425189	0.163897	2.42713e-17	0.156016
GSBRNA2T00153712001:Bra001087	NG	0.0287768	0.137823	0.208795	0.000420677	0.0566773
GSBRNA2T00155110001:Bra000188	NG	0.0318909	0.312717	0.10198	1.60523e-15	0.101794
GSBRNA2T00155725001:Bra014581	NG	0.0611531	0.289027	0.211583	2.88471e-09	0.110728
GSBRNA2T00156289001:Bra018675	NG	0.00226046	0.0559017	0.0404363	0.000170038	0.0144252

## Sheet: Bn-Bo
Table S4c. Ka/Ks calculation of the duplicated LBD gene pairs of B. napus and B. oleracea
Gene pairs	Method	Ka	Ks	Ka/Ks	P-Value(Fisher)	Divergence-Time
GSBRNA2T00000334001:Bol005885	NG	0.00255122	0.0605361	0.0421437	0.000211953	0.016156
GSBRNA2T00001972001:Bol021982	NG	0.260199	0.500314	0.520071	0.0108752	0.320626
GSBRNA2T00004976001:Bol027209	NG	0.103049	0.285194	0.361328	3.51502e-07	0.144616
GSBRNA2T00005682001:Bol019250	NG	0.109358	0.228392	0.478816	0.00123649	0.135774
GSBRNA2T00006140001:Bol021725	NG	0.0660711	0.258598	0.255497	1.40365e-08	0.116537
GSBRNA2T00009879001:Bol031182	NG	0.057721	0.360876	0.159947	3.99327e-09	0.131775
GSBRNA2T00016582001:Bol040416	NG	0	0	NA	0	0
GSBRNA2T00019165001:Bol020519	NG	0.00546173	0.0249939	0.218523	0.0510397	0.00991311
GSBRNA2T00019386001:Bol041166	NG	0.0840627	0.33676	0.249622	3.7057e-08	0.141342
GSBRNA2T00020558001:Bol021724	NG	0	0.0084628	0	0	0.00199534
GSBRNA2T00020559001:Bol021725	NG	0.00175369	0.00991227	0.176921	0.15221	0.00389459
GSBRNA2T00021484001:Bol021982	NG	0.136735	0.339039	0.403303	0.00389651	0.187142
GSBRNA2T00024342001:Bol006870	NG	0.00453865	0	NA	0	0.0033772
GSBRNA2T00024550001:Bol033319	NG	0.0375481	0.241394	0.155547	1.47589e-08	0.0817967
GSBRNA2T00026166001:Bol018727	NG	0	0	NA	0	0
GSBRNA2T00027191001:Bol008251	NG	0	0	NA	0	0
GSBRNA2T00028687001:Bol020609	NG	0.00575503	0	NA	0.135648	0.00434563
GSBRNA2T00029596001:Bol043979	NG	0.0163702	0.130712	0.125238	5.88043e-06	0.0406777
GSBRNA2T00036294001:Bol033219	NG	0.014226	0.0197041	0.721981	0.64233	0.0155241
GSBRNA2T00040461001:Bol042824	NG	0.0774842	0.201237	0.38504	0.00951921	0.10545
GSBRNA2T00042308001:Bol004828	NG	0.0108214	0.0199202	0.543235	0.252353	0.0130682
GSBRNA2T00047337001:Bol032936	NG	0.0142314	0.0268882	0.52928	0.241581	0.0171894
GSBRNA2T00048511001:Bol033319	NG	0.0299497	0.229889	0.130279	3.98824e-09	0.0729204
GSBRNA2T00048529001:Bol006712	NG	0.00770764	0.0340265	0.226518	0.0217417	0.0144697
GSBRNA2T00048632001:Bol008251	NG	0.0216872	0.0891413	0.24329	0.0028615	0.0365496
GSBRNA2T00058355001:Bol004828	NG	0.0373556	0.238967	0.156322	6.03705e-06	0.0867756
GSBRNA2T00063057001:Bol018727	NG	0.141417	0.947473	0.149258	4.32054e-31	0.307901
GSBRNA2T00063245001:Bol021724	NG	0.0104363	0.0258536	0.403669	0.210352	0.0140474
GSBRNA2T00064098001:Bol005941	NG	0	0.00624833	0	0	0.0012874
GSBRNA2T00064809001:Bol008082	NG	0.144553	0.170755	0.846553	0.585357	0.151457
GSBRNA2T00066271001:Bol024020	NG	0	0	NA	0	0
GSBRNA2T00067225001:Bol005941	NG	0.00485697	0.0383891	0.126519	0.00335474	0.0117495
GSBRNA2T00068959001:Bol038235	NG	0	0	NA	0	0
GSBRNA2T00070387001:Bol008097	NG	0.0908819	0.291282	0.312006	7.99392e-09	0.13708
GSBRNA2T00076878001:Bol008082	NG	0.147305	0.113543	1.29735	0.576622	0.138244
GSBRNA2T00078065001:Bol042824	NG	0.019317	0.0905956	0.213223	0.00740985	0.0355779
GSBRNA2T00078158001:Bol031182	NG	0.0681591	0.357498	0.190656	3.6313e-08	0.138819
GSBRNA2T00084710001:Bol020519	NG	0.0611718	0.240574	0.254274	8.42298e-08	0.102275
GSBRNA2T00088594001:Bol020519	NG	0.0553716	0.256001	0.216294	2.61821e-09	0.101581
GSBRNA2T00088680001:Bol034847	NG	0.025549	0.0640718	0.398756	0.0778262	0.0338029
GSBRNA2T00088922001:Bol019406	NG	0.0256065	0.31387	0.0815831	8.2583e-14	0.0945082
GSBRNA2T00089998001:Bol008376	NG	0.00205543	0.00648721	0.316844	0	0.00312415
GSBRNA2T00093777001:Bol031182	NG	0.0202461	0.216735	0.0934139	7.6411e-08	0.0676951
GSBRNA2T00093916001:Bol027209	NG	0.088542	0.29444	0.300714	3.24534e-09	0.136045
GSBRNA2T00094607001:Bol019406	NG	0.0230163	0.266227	0.0864538	6.00255e-12	0.0812294
GSBRNA2T00097976001:Bol038235	NG	0.0854052	0.327536	0.26075	5.92744e-07	0.140447
GSBRNA2T00100652001:Bol041166	NG	0.0114097	0.0153732	0.742183	0.503168	0.0123188
GSBRNA2T00102044001:Bol024020	NG	0.0187954	0.017621	1.06665	0.973807	0.0185108
GSBRNA2T00104730001:Bol005941	NG	0.0595077	0.333131	0.178631	1.94367e-12	0.115675
GSBRNA2T00107006001:Bol043979	NG	0.0023198	0.00857676	0.270476	0.336554	0.00365624
GSBRNA2T00110291001:Bol044464	NG	0.0658367	0.333664	0.197314	1.11087e-10	0.124195
GSBRNA2T00111013001:Bol005885	NG	0	0	NA	0	0
GSBRNA2T00112463001:Bol008097	NG	0.0829564	0.30631	0.270825	1.41634e-10	0.13429
GSBRNA2T00113417001:Bol006712	NG	0.0135274	0.0341256	0.3964	0.0868283	0.0188046
GSBRNA2T00113484001:Bol021982	NG	0.129279	0.34684	0.372735	0.00100894	0.183791
GSBRNA2T00116705001:Bol030180	NG	0.0507009	0.0952672	0.532196	0.0802254	0.0609087
GSBRNA2T00117522001:Bol031182	NG	0	0.0105116	0	0	0.00254299
GSBRNA2T00118760001:Bol033219	NG	0.0625863	0.355306	0.176148	1.05134e-12	0.132345
GSBRNA2T00121905001:Bol044464	NG	0.0136498	0.0571065	0.239023	0.00705167	0.023186
GSBRNA2T00122208001:Bol041166	NG	0.0839565	0.351006	0.239189	1.17159e-08	0.144242
GSBRNA2T00123296001:Bol020609	NG	0.0343575	0.326475	0.105238	1.2052e-14	0.106816
GSBRNA2T00123599001:Bol011529	NG	0.00805673	0.0294996	0.273113	0.0535424	0.0135722
GSBRNA2T00123600001:Bol011530	NG	0.00912963	0.022029	0.414437	0.219416	0.0122084
GSBRNA2T00124701001:Bol020609	NG	0.0174139	0.0485566	0.35863	0.0345483	0.0250601
GSBRNA2T00127818001:Bol033219	NG	0.00606173	0	NA	0.128049	0.00462694
GSBRNA2T00128451001:Bol037242	NG	0.00758123	0.052523	0.144341	0.00590255	0.0178832
GSBRNA2T00134844001:Bol008082	NG	0.166076	0.382267	0.434449	0.00579162	0.220216
GSBRNA2T00134916001:Bol008097	NG	0.239464	0.443039	0.540503	0.000275729	0.286533
GSBRNA2T00136703001:Bol038235	NG	0.083672	0.36775	0.227524	5.91279e-08	0.147625
GSBRNA2T00137167001:Bol034847	NG	0	0	NA	0	0
GSBRNA2T00138844001:Bol008376	NG	0.0757653	0.282987	0.267734	9.92043e-08	0.123949
GSBRNA2T00139309001:Bol042824	NG	0	0	NA	0	0
GSBRNA2T00139440001:Bol031182	NG	0.0662311	0.420715	0.157425	9.89224e-10	0.152411
GSBRNA2T00149083001:Bol044464	NG	0.0655324	0.298718	0.219379	3.24302e-09	0.116389
GSBRNA2T00155110001:Bol020609	NG	0.0541433	0.314188	0.172328	2.45551e-12	0.116989
GSBRNA2T00155725001:Bol044464	NG	0	0	NA	0	0
GSBRNA2T00156289001:Bol041166	NG	0.0136972	0.133379	0.102694	5.35433e-07	0.0410468

## Sheet: Bn-At
Table S4d. Ka/Ks calculation of the duplicated LBD gene pairs of B. napus and Arabidopsis
Gene pairs	Method	Ka	Ks	Ka/Ks	P-Value(Fisher)	Divergence-Time
GSBRNA2T00000334001:AT3G11090	NG	0.0467143	0.264537	0.176589	6.29084e-08	0.0983521
GSBRNA2T00001972001:AT3G49940	NG	0.0882033	0.625321	0.141053	7.5805e-21	0.223393
GSBRNA2T00006140001:AT2G45420	NG	0.0377657	0.441153	0.0856067	6.45215e-26	0.142977
GSBRNA2T00009879001:AT3G27650	NG	0.0522156	0.502186	0.103977	1.76271e-13	0.161689
GSBRNA2T00014820001:AT4G00220	NG	0.0722414	0.414306	0.174367	5.90884e-15	0.158175
GSBRNA2T00016582001:AT3G13850	NG	0.0827554	0.292916	0.282523	4.93309e-08	0.126373
GSBRNA2T00019165001:AT2G42430	NG	0.0548588	0.306866	0.178771	9.16439e-12	0.112562
GSBRNA2T00020558001:AT2G45410	NG	0.106618	0.479956	0.222141	8.68626e-10	0.19332
GSBRNA2T00020559001:AT2G45420	NG	0.0777133	0.475364	0.163482	9.91465e-20	0.181887
GSBRNA2T00021484001:AT3G49940	NG	0.091936	0.631084	0.14568	1.26352e-22	0.225733
GSBRNA2T00024550001:AT2G30130	NG	0.0375481	0.46539	0.080681	1.16642e-18	0.130419
GSBRNA2T00029596001:AT5G06080	NG	0.123456	0.39727	0.31076	1.00635e-06	0.180582
GSBRNA2T00036294001:AT2G28500	NG	0.0518273	0.435829	0.118917	4.32859e-18	0.141821
GSBRNA2T00040461001:AT3G26620	NG	0.0919321	0.314352	0.292449	0.000159143	0.140847
GSBRNA2T00042308001:AT2G42430	NG	0.0458253	0.318352	0.143945	2.60113e-14	0.108973
GSBRNA2T00043279001:AT4G37540	NG	0.136154	0.384107	0.354468	3.37545e-07	0.197594
GSBRNA2T00044473001:AT3G03760	NG	0.0633849	0.244321	0.259433	7.49639e-09	0.107516
GSBRNA2T00048511001:AT2G30130	NG	0.0251091	0.363346	0.0691051	5.85863e-18	0.0976104
GSBRNA2T00048529001:AT2G30340	NG	0.038327	0.465873	0.0822691	1.90336e-25	0.148021
GSBRNA2T00048632001:AT2G31310	NG	0.100204	0.340011	0.294707	2.18174e-06	0.152998
GSBRNA2T00057270001:AT3G02550	NG	0.0578808	0.43556	0.132888	1.25207e-14	0.145501
GSBRNA2T00063057001:AT3G47870	NG	0.161601	1.17298	0.137769	1.35802e-33	0.369676
GSBRNA2T00063245001:AT2G45410	NG	0.103382	0.518534	0.199373	4.07613e-11	0.199142
GSBRNA2T00064098001:AT3G13850	NG	0.0659294	0.392994	0.167762	1.32275e-14	0.133549
GSBRNA2T00064809001:AT5G67420	NG	0.082743	0.64509	0.128266	1.10157e-22	0.226648
GSBRNA2T00066271001:AT1G68510	NG	0.0545171	0.436616	0.124863	1.41916e-19	0.146021
GSBRNA2T00067225001:AT3G13850	NG	0.0668284	0.387864	0.172299	1.29462e-14	0.133171
GSBRNA2T00068959001:AT1G16530	NG	0.0988717	0.423975	0.233202	1.5952e-08	0.172774
GSBRNA2T00070119001:AT1G67100	NG	0.0359534	0.4766	0.0754372	2.35376e-25	0.140056
GSBRNA2T00070387001:AT5G66870	NG	0.0599234	0.499837	0.119886	2.15692e-27	0.160078
GSBRNA2T00074606001:AT1G67100	NG	0.0359505	0.476766	0.0754049	2.31532e-25	0.140067
GSBRNA2T00078065001:AT3G26620	NG	0.0922078	0.273889	0.336661	0.000632649	0.132562
GSBRNA2T00078158001:AT3G27650	NG	0.0590936	0.577484	0.102329	6.2882e-15	0.185861
GSBRNA2T00084710001:AT2G42430	NG	0.0382478	0.320196	0.119451	6.9791e-16	0.103277
GSBRNA2T00084711001:AT2G42440	NG	0.117883	0.322711	0.36529	4.82406e-05	0.163044
GSBRNA2T00085675001:AT2G31310	NG	0.109715	0.360809	0.304081	2.20282e-06	0.164914
GSBRNA2T00088594001:AT2G42430	NG	0.0345742	0.355086	0.0973686	6.18579e-19	0.108876
GSBRNA2T00088595001:AT2G42440	NG	0.125547	0.372147	0.337359	3.52293e-06	0.179871
GSBRNA2T00088680001:AT1G72980	NG	0.235961	0.590707	0.399456	1.85894e-05	0.310342
GSBRNA2T00088922001:AT5G63090	NG	0.0319271	0.318964	0.100096	1.88521e-13	0.100318
GSBRNA2T00089749001:AT1G06280	NG	0.0496404	0.614389	0.0807964	6.28966e-23	0.16995
GSBRNA2T00089998001:AT2G28500	NG	0.0515896	0.354842	0.145388	5.14956e-14	0.123212
GSBRNA2T00092182001:AT3G26660	NG	0.0957811	0.316449	0.302675	0.000169902	0.144052
GSBRNA2T00093777001:AT3G27650	NG	0.0642961	0.511353	0.125737	6.28964e-13	0.172402
GSBRNA2T00093916001:AT5G66870	NG	0.0838354	0.469348	0.178621	1.53416e-19	0.172149
GSBRNA2T00094607001:AT5G63090	NG	0.035895	0.287658	0.124784	7.5358e-11	0.0961099
GSBRNA2T00097976001:AT1G16530	NG	0.104228	0.332228	0.313724	1.44033e-05	0.156024
GSBRNA2T00100193001:AT4G37540	NG	0.137689	0.385769	0.356921	4.02464e-07	0.198455
GSBRNA2T00102044001:AT1G68510	NG	0.0524531	0.437837	0.119801	4.95715e-20	0.144554
GSBRNA2T00104730001:AT3G13850	NG	0.0827606	0.302198	0.273862	2.42077e-08	0.128313
GSBRNA2T00107006001:AT5G06080	NG	0.117105	0.415221	0.282029	1.71095e-07	0.179611
GSBRNA2T00110291001:AT3G58190	NG	0.0741928	0.279083	0.265845	1.70795e-07	0.118701
GSBRNA2T00111013001:AT3G11090	NG	0.0439674	0.227235	0.193488	9.40783e-07	0.0876698
GSBRNA2T00111982001:AT3G03760	NG	0.0777861	0.336735	0.231001	8.22334e-12	0.140598
GSBRNA2T00112032001:AT3G02550	NG	0.0804289	0.402741	0.199704	1.13184e-14	0.157867
GSBRNA2T00112463001:AT5G66870	NG	0.058425	0.508926	0.114801	2.23509e-28	0.161009
GSBRNA2T00113417001:AT2G30340	NG	0.0460507	0.49057	0.0938719	1.07224e-24	0.159775
GSBRNA2T00113484001:AT3G49940	NG	0.0792622	0.683572	0.115953	4.10879e-27	0.229601
GSBRNA2T00116705001:AT2G45410	NG	0.102116	0.371451	0.27491	8.55526e-08	0.165002
GSBRNA2T00117522001:AT3G27650	NG	0.0698012	0.563324	0.123909	2.68777e-13	0.189358
GSBRNA2T00118760001:AT2G28500	NG	0.0664125	0.398056	0.166842	8.6062e-14	0.144739
GSBRNA2T00121588001:AT4G37540	NG	0.112204	0.371359	0.302143	8.87863e-09	0.175193
GSBRNA2T00121905001:AT3G58190	NG	0.0494742	0.392742	0.125971	4.11309e-16	0.124153
GSBRNA2T00123296001:AT2G40470	NG	0.03762	0.375314	0.100236	4.03622e-17	0.120947
GSBRNA2T00124701001:AT2G40470	NG	0.0531455	0.336599	0.15789	2.83473e-13	0.121886
GSBRNA2T00127818001:AT2G28500	NG	0.0518084	0.448571	0.115497	1.05183e-18	0.144686
GSBRNA2T00128451001:AT1G31320	NG	0.0126715	0.604469	0.020963	5.185e-30	0.148086
GSBRNA2T00131148001:AT4G37540	NG	0.130215	0.324331	0.401489	2.89457e-05	0.177629
GSBRNA2T00134844001:AT5G67420	NG	0.0905071	0.424495	0.213211	3.37047e-13	0.172455
GSBRNA2T00134916001:AT5G66870	NG	0.192282	0.622254	0.30901	1.46103e-12	0.291641
GSBRNA2T00136703001:AT1G16530	NG	0.109854	0.351981	0.312104	9.30693e-06	0.164161
GSBRNA2T00137167001:AT1G72980	NG	0.225383	0.461556	0.48831	0.00243885	0.275756
GSBRNA2T00138649001:AT3G50510	NG	0.355605	0.613695	0.579449	0.00489976	0.41215
GSBRNA2T00138844001:AT2G28500	NG	0.0721736	0.456129	0.158231	1.49675e-16	0.159668
GSBRNA2T00139440001:AT3G27650	NG	0.0608121	0.570238	0.106643	5.15553e-15	0.184829
GSBRNA2T00149083001:AT3G58190	NG	0.0644231	0.242741	0.265398	1.38958e-06	0.103265
GSBRNA2T00153653001:AT3G02550	NG	0.0785479	0.402244	0.195274	6.31376e-15	0.156392
GSBRNA2T00153712001:AT3G03760	NG	0.0848241	0.277862	0.305274	5.63333e-08	0.131533
GSBRNA2T00155110001:AT2G40470	NG	0.0269322	0.362717	0.0742514	9.78044e-21	0.107725
GSBRNA2T00155725001:AT2G42440	NG	0.253986	0.689082	0.368586	7.92158e-08	0.349856
GSBRNA2T00156289001:AT1G07900	NG	0.0941658	0.469429	0.200596	5.14317e-12	0.178706
