# Supplementary material for: Genome-Wide Analysis of the Lateral Organ Boundaries Domain Gene Family in Brassica Napus
Source: Genes (Basel). 2020 Mar 6;11(3):280. doi: 10.3390/genes11030280 (PMC7140802; doi:10.3390/genes11030280)
Supplement: Supplementary file 1 [file genes-11-00280-s001.zip › Additional files-20200306/Table S5.xlsx]

## Sheet: Sheet1
Table S5. The RNA-seq data (FPKM）of BnLBD genes in different tissues and developmental stages.
Gene-ID	Gene name	Leaf	Cotyledon	Hypocotyl	Root	SAM	Stem	Bud-3 mm	Bud-6 mm	Endosperm	Silique-14 DAP	Seed-21 DAP	Seed-28 DAP	Seed-35 DAP	Seed-42 DAP	Seed-50 DAP
BnaA01g21300D	BnLBD1	0	0	0	0	0	0	0	0	0.111015	0	0.090172	0	0.15985	0.028856	0
BnaA01g29810D	BnLBD2	0	0	0	0	0	0	7.41482	4.54285	0	0.106103	0	0	0	0	0
BnaA01g00400D	BnLBD3	0.952419	1.25152	0.526735	8.34958	0.628658	1.89176	2.63142	1.08187	0.297903	1.29021	2.70671	0.70974	0.543052	0.209555	0
BnaA01g32900D	BnLBD4	0.665022	0.357207	1.1099	13.4415	5.39942	1.9774	7.31247	9.95888	13.2853	24.3323	18.3714	9.12617	24.8385	7.71124	27.7078
BnaA02g28140D	BnLBD5	0.535106	4.33164	3.39978	2.21156	0.103659	0.212534	0.223818	0.4282	0	0.00643677	0	0.0078491	0	0.0140649	0
BnaA02g28980D	BnLBD6	0.05243	1.80787	0.0731283	0.0385653	0.77316	1.40943	10.831	19.0404	0.222254	10.9504	1.23806	0.561334	0.694466	0.770903	0.243339
BnaA02g34590D	BnLBD7	0	0	0.0581127	1.02251	0	0.0262729	0.118434	0.105738	0	0.0295249	0	0.0122323	0	0	0
BnaA02g12180D	BnLBD8	0.309674	0.391666	0	0.102747	2.00189	0.0152764	0.543145	0.379044	0	0.466907	0.0832104	0.388997	0.314314	0.0253494	0.0199873
BnaA02g12850D	BnLBD9	0	3.32984	0.204199	0.208904	0.87528	0.0831087	0.203063	0.0972983	2.9867	1.6307	10.072	44.1508	74.0718	92.2246	4.13447
BnaA02g16210D	BnLBD10	0	0	0	0	0	0	0.05317	0	0.0640857	0	0.0266493	0.03204	0.035376	0	0
BnaA03g22160D	BnLBD11	0.29345	0.2465	0.018693	0	0.689758	0	0.362032	0.871247	1.59178	0.015454	0.151639	0.232957	0.654223	5.18963	0
BnaA03g27980D	BnLBD12	15.4205	19.4728	32.4563	25.2746	16.9325	30.5994	25.4129	23.9976	51.5357	24.4965	32.9528	30.0056	28.7646	20.2842	8.23011
BnaA03g28380D	BnLBD13	0	0.015891	0	0	0	0.0172937	0.0740623	0.0156967	0.885836	0.605688	1.3309	1.03545	1.52904	1.34007	0
BnaA03g33230D	BnLBD14	0	0	0	0	0	0	0	0	0	0	0	0	0	0	0
BnaA03g40660D	BnLBD15	0.722147	1.10305	5.1226	10.6072	0.911511	2.25594	2.75738	1.02807	0.1074	3.12964	3.47747	0.646893	0.605394	0	0
BnaA03g54090D	BnLBD16	0.292964	0.126469	0.14512	1.99521	0.786065	0.413325	0.837369	1.54449	0.0128301	0.166857	0.227057	0.0298642	0.0137821	0.0131066	0
BnaA03g19070D	BnLBD17	0.0951943	0	0.0608857	0.361907	0	0.734467	0.242074	1.47601	0	0.011209	0.0236307	0.477807	0.291485	0.166811	0
BnaA03g19820D	BnLBD18	0	0	0.0801007	0	0	0	0	0	2.8997	0.417814	1.90714	0.850382	0.294128	0.877657	0.147167
BnaA03g56340D	BnLBD19	0	0	0.0802973	1.61028	0.0149973	0.0141487	0.0837743	0.0711637	0	0.0169203	0.16433	0.0287747	0	0.026159	0.008791
BnaA04g02120D	BnLBD20	0	0	0.0341603	0.207775	0	0	0	0	0	0	0	0	0	0	0
BnaA04g18380D	BnLBD21	0	0.0384543	0	0.215356	0	0	0	0	0	0	0	0	0	0	0
BnaA04g23270D	BnLBD22	0.0309657	0	0.101421	0.34743	0.0189427	0.237469	0.145513	0.268532	0	0.0513403	0.0922717	0.013107	0.021684	0	0
BnaA04g24470D	BnLBD23	0	0	0.0196503	0.263433	0	0.0141463	0	0	0.170744	0	0.0965937	1.19405	0.601657	0.89145	0.504335
BnaA04g24480D	BnLBD24	0	0	0	0.131561	0	0	0	0	0	0	0	0	0	0.0163277	0
BnaA04g26160D	BnLBD25	0.029952	0.0212713	0	0.13446	0.56398	0	0.019986	0	0	0	0.132866	0.0643413	0.0301003	0.0287517	0.0341547
BnaA04g28360D	BnLBD26	8.34208	4.07916	0.890577	0.276817	16.3689	2.02679	1.11566	0.707267	0	1.71932	0.112823	0.864011	1.27441	0.896901	0.0473207
BnaA05g25560D	BnLBD27	0.010425	0	0	0	0	0	3.2457	4.79213	0	0.0186367	0	0	0	0	0
BnaA05g27870D	BnLBD28	4.68236	2.14264	4.66516	0.318471	5.1944	5.95479	16.2054	12.1666	0	1.44752	0.19996	0.244496	0.121899	0.133777	0
BnaA05g04840D	BnLBD29	0	0	0	0.150161	0.681761	0	0.056702	0.0265143	0	0	0.0334147	0	0	0	0.0267933
BnaA05g11430D	BnLBD30	0	0	0	0.050688	0	0	0	0	0	0	0	0	0	0	0
BnaA05g12100D	BnLBD31	0	0	0.040372	7.33621	0.0220103	0.0214307	0.579511	1.07937	3.32309	1.43645	4.1786	0.633066	0.594925	1.50441	0
BnaA05g12220D	BnLBD32	0.031355	0	0	14.4769	0.027455	0	0	0.0171067	0	0.013482	0	0	0	0.027649	0.068139
BnaA05g13400D	BnLBD33	0	0	0	0	0	0	0	0	0	0.372533	5.2714	0	0	0	0
BnaA05g34200D	BnLBD34	0	0	0.0466857	0.456127	0	0.0835713	0.038062	0	0	0.0211017	0.0172247	0.300607	0.194648	0.063796	0
BnaA06g31930D	BnLBD35	0.619148	0.11829	0.00639633	0.270112	0.843581	1.96056	4.2256	5.44784	0	1.34438	0.0213227	0.0236167	0	0	0
BnaA06g32760D	BnLBD36	0	0	0	0	0	0	0.041829	0	0	0	0	0	0	0	0
BnaA06g04390D	BnLBD37	0.42556	0.989178	0.249625	0.980849	1.42948	0.314403	0.133284	0.103296	0	5.64294	0	0	0	0	0
BnaA06g17030D	BnLBD38	0	0	0	0	0	0	9.25863	0.157349	0.0248457	0.055252	0.116068	0.052716	0.023902	0	0.0143073
BnaA06g38340D	BnLBD39	1.80809	0.0190143	0	0	0.155895	0.221892	0.0290423	0	0	0.0894133	0	0	0.033551	0	0
BnaA07g12300D	BnLBD40	0	0	0.0896893	3.02994	0	0.031131	0.494927	0.00767567	0.259646	0.265924	0.613415	0.92302	1.18013	0.548501	0.134345
BnaA07g13960D	BnLBD41	4.21601	0.168457	0.109581	0.0296233	4.82407	1.77377	0.661095	0.647745	0.0573977	0.415336	0.264275	0.575476	0.288334	1.46557	0.0476597
BnaA07g21600D	BnLBD42	0	0	0	0	0	0	5.25485	2.56746	0	0	0.0130733	0	0	0	0.0134553
BnaA07g27180D	BnLBD43	0.022148	0	0.0176627	0.0141653	0.0397697	0	0.0422287	0.757568	138.395	8.71648	82.1551	79.9878	41.9989	15.6808	0.0880443
BnaA07g06910D	BnLBD44	2.43406	0.60301	0.610188	0.71872	1.95878	2.87668	1.45008	1.02051	0.0550527	0.500305	2.10243	4.01037	2.32185	1.24846	0.0236403
BnaA07g07870D	BnLBD45	0	0	0	0	0	0	0	0	0	0	0.305117	0	0	0	0
BnaA07g37360D	BnLBD46	29.1142	65.1743	57.5362	84.5461	20.6702	19.3344	3.84772	4.88861	0.863594	22.4327	6.08858	0.95546	0.913809	0.192373	0.076633
BnaA08g28560D	BnLBD47	0	0	0	0	0	0	0.16738	0	0	0	0	0	0	0	0.0292773
BnaA09g02100D	BnLBD48	0.058529	0	0.0682456	7.6701	1.55926	1.09398	1.32386	2.60447	0.893243	4.68423	1.83056	2.26041	0.656855	0.264286	0.358936
BnaA09g37320D	BnLBD49	0	0	0	0.409646	0	0	0	0	0	0	0	0	0	0	0
BnaA09g06440D	BnLBD50	0	0	0	0.259375	1.00557	1.21503	0.462449	0.476778	0	0.061489	0.0201257	0.0170743	0.0199553	0	0
BnaA09g49180D	BnLBD51	0.883893	5.16449	2.24627	1.41407	1.62935	0.053204	0.389463	0.197371	0	0.460471	0	0	0	0	0
BnaA09g07740D	BnLBD52	0	0	0	0.130039	0	0	0	0	0	0	0	0	0	0	0
BnaA09g56280D	BnLBD53	0.0222277	0	0.350853	0.0339297	0	0.107354	0.554359	0.259907	0	0.102996	0.087949	0	0.0299447	0	0
BnaA10g30420D	BnLBD54	0	0	0	0.107829	0	0	0	0	0	0	0	0	0	0	0
BnaAnng13580D	BnLBD55	0.0549907	0	0.116542	0.103684	0	0.282012	0.004731	0.0474543	7.49292	1.38583	7.59341	10.8776	5.06717	1.76195	0.434781
BnaAnng15250D	BnLBD56	0.414382	0.84207	0.0520042	1.03741	0.0467567	0.471846	0.0403893	0.00870167	0.00301067	0.897983	0.00688867	0	0	0	0
BnaAnng17790D	BnLBD57	0	0	0	0	0	0.0126947	11.0949	0.623102	0	0	0.0205627	0	0	0	0
BnaAnng27870D	BnLBD58	0.0993497	0.0326743	0.170836	0.40486	0.210814	0.326167	0.106236	0.090602	2.35677	0.360584	0.951089	0.419373	0.466524	0.466197	0
BnaAnng31240D	BnLBD59	0	0	0	0.0446427	0.50599	0.148603	0.257147	0.351103	0	0	0.0320393	0.112881	0	0	0
BnaAnng32930D	BnLBD60	0	0	0.0122423	0.0945507	0	0	0	0	0	0	0.0663837	0.105824	0.0562127	0.173762	1.47776
BnaAnng05130D	BnLBD61	1.28179	6.10832	1.0181	5.97734	0.0637423	0.948547	0.0937467	0.114771	0.00275	3.67131	0.0438003	0	0	0	0
BnaC01g37390D	BnLBD62	0	0	0	0	0	0	0.329022	0.128423	0	0	0	0	0	0.020122	0
BnaC01g40520D	BnLBD63	0	0	0.0891747	0.171461	0	0	0.480588	0	289.078	0.709952	15.9263	47.2449	21.6929	1.561	0
BnaC01g01380D	BnLBD64	0.957467	3.52705	0.786227	8.28065	1.65653	1.06805	2.50284	0.556075	0	1.20685	0.216516	0	0	0	0
BnaC01g42010D	BnLBD65	0.0730767	0.0188124	0.0989837	0.712619	0.36392	0.130789	0.677068	0.91126	0.659034	2.15616	1.24677	0.580212	1.58937	0.533273	1.6931
BnaC01g42240D	BnLBD66	0	0	0	0	0	0	0	0	0	0	0.0159743	0	0	0	0
BnaC01g42830D	BnLBD67	0.0661959	0	0	0.015551	0	0	4.95935	0.113499	0	0.0502491	0.272097	0	0	0	0.0136531
BnaC02g16720D	BnLBD68	0.340084	29.7688	5.89128	8.413	0.0184933	0.762989	0.0927063	0.022647	0	0.996231	0.0408003	0	0	0	0
BnaC02g17190D	BnLBD69	0.0631017	5.67861	0.166058	0.960205	4.17567	0.433811	1.08636	0.108583	0.508927	0.844527	5.89909	33.0257	57.2038	73.0533	11.3738
BnaC02g21690D	BnLBD70	0	0	0	0	0	0	0.0270287	0	0	0	0	0	0	0	0
BnaC02g36230D	BnLBD71	1.05603	3.29264	6.14711	3.61919	1.47561	0.746582	0.77791	0.361457	0	1.40715	0	0.0249449	0	0.0259783	0
BnaC02g37020D	BnLBD72	0.14159	0.210744	0.0227564	0.0735255	1.28286	3.22809	5.96897	5.36865	0.204543	8.00761	0.629139	0.169026	0.110586	0.120716	0.0578163
BnaC02g44040D	BnLBD73	0	0.020278	0	1.97152	0	0	0.224768	0.00763167	0.0109613	0	0	0.066133	0	0	0.02089
BnaC03g22690D	BnLBD74	0.061524	0	0.062412	0.529125	0	0.135692	0.174819	0.32748	0	0	0.0519657	0.0726313	0	0	0
BnaC03g23720D	BnLBD75	0	0	0.019517	0.0669227	0	0	0.095561	0	5.53606	0.903283	3.49268	1.63557	0.572051	1.30637	0.667878
BnaC03g33010D	BnLBD76	0.227109	0.542049	2.71728	5.20175	2.61295	1.83194	4.07786	9.15313	24.2269	11.5402	6.02064	5.75568	15.545	5.18867	6.91356
BnaC03g33510D	BnLBD77	0	0	0	0	0	0	0	0	0	0	0.0198293	0	0	0	0
BnaC03g38310D	BnLBD78	0	0	0	0	0	0	0.030824	0	0	0.0362527	0.122096	0	0	0	0
BnaC03g46840D	BnLBD79	0.224706	0.201728	0.106116	0	0.473799	0.370756	0.392174	0.463615	0.53107	0.0369177	0.053165	0.162434	0.191522	1.81776	0
BnaC03g16640D	BnLBD80	0.065685	0	0.0690587	2.60622	0.0336863	0.092927	1.32479	5.08161	0	0	0.019214	0.229593	0.211269	0.0344587	0.0161247
BnaC04g01340D	BnLBD81	0.068794	0.0394103	0.051736	0.970272	0	0.314021	0.0423677	0.0211167	0.292704	0.129544	0.1615	0.166052	0.105719	0.09772	0
BnaC04g13650D	BnLBD82	0	0	0	0.069944	0	0	0.038814	0	0.047884	0	0	0	0	0	0
BnaC04g14420D	BnLBD83	0	0	0.115152	12.048	0	0.0188777	0.581266	1.10479	4.30115	2.03445	5.47408	1.90232	1.1807	1.69423	0.0717793
BnaC04g15690D	BnLBD84	6.05041	0.1634	0.0914373	0.0243233	5.1945	1.74379	0.700517	1.3672	0.0415473	0.622786	0.109746	0.644411	0.163083	0.249139	0.0102213
BnaC04g23780D	BnLBD85	0	0	0	0	0	0	0	0	0	0.0197317	0	0	0	0	0
BnaC04g04180D	BnLBD86	0.397687	0.0111023	0.164761	0.874073	0.25714	0.583475	0.0962963	0.146044	108.297	7.4484	20.5573	13.1707	12.8418	5.39102	0.184798
BnaC04g36090D	BnLBD87	0.013121	0	0	0	0	0	5.64955	1.86767	0.0546657	0.034483	0.0569527	0.0398563	0.024935	0.0119033	0
BnaC04g39770D	BnLBD88	7.58637	2.62605	0.677269	0.0154973	10.9343	2.03949	1.07381	0.353512	0	1.71379	0.082024	0.272491	0.10397	0.360115	0.0115717
BnaC04g42480D	BnLBD89	0	0	0	0.137785	0	0	0	0	0	0	0	0	0	0	0
BnaC04g47180D	BnLBD90	0.237695	0	0.035526	0.598136	0.0188917	0.436485	0.084763	0.245211	0	0.10522	0.0607337	0.111592	0	0.0892277	0
BnaC04g48280D	BnLBD91	0	0.0287593	0.038725	0.252038	0	0	0.019142	0	0	0	0.0209103	0.42518	0.443929	0.470825	0.413149
BnaC04g48290D	BnLBD92	0.049577	0.295029	3.50881	0.533786	0.02452	0.459454	0.0850137	0.025056	0	0.0480823	0	0	0.0270887	0.076707	0
BnaC04g54590D	BnLBD93	0	0	0	0.990187	0	0	0	0.0307943	0	0	0.039378	0.103585	0.114679	0.092532	0.10533
BnaC04g56950D	BnLBD94	0	0	0	0.192916	0.595405	0	0	0	0	0	0	0.0242867	0	0.0357963	0
BnaC04g56960D	BnLBD95	0	0	0	0.384438	0.2139	0	0	0	37.0204	0.392084	1.84911	1.98121	1.50886	0.499608	0.261838
BnaC04g52730D	BnLBD96	0	0	0.037403	0.279046	0	0	0.042367	0.103604	0	0	0	0.108028	0.0355797	0.134146	1.26196
BnaC05g05560D	BnLBD97	0.535418	1.40169	0.314121	0.736904	0.556725	0.042865	0.0307417	0	0	5.15783	0	0	0	0	0
BnaC05g42060D	BnLBD98	3.4038	2.97406	2.96042	0.161744	3.35112	2.90965	7.0398	6.958	0.0554443	10.1783	0.339789	0.633119	0.178097	0.296416	0.859976
BnaC05g12610D	BnLBD99	1.68746	0.0224437	0.198597	0.297578	0.0955433	0.341279	0.169382	0.0738787	0	0	0.0377397	0	0	0	0
BnaC06g30110D	BnLBD100	0.212582	0	0	0	0	0.0109377	0.251637	0.999783	124.578	5.88774	44.2672	53.4845	31.8356	16.4144	0.0359289
BnaC07g16490D	BnLBD101	0	0.0499254	0.224786	1.58313	0.0559441	0.0294217	0.0421812	0.0564634	0.0655068	0.158045	0.32354	0.30918	0.209717	0.163121	0.880374
BnaC07g23730D	BnLBD102	0	0	0	0.0474443	0	0	0	0	0	0	0	0	0.0466303	0	0.0313973
BnaC07g24640D	BnLBD103	3.20433	0	0	0	3.4374	1.63523	0.657138	1.08672	0	1.18819	0.039166	0.0226903	0.0191007	0	0.0206517
BnaC07g31610D	BnLBD104	1.82228	3.76368	8.47558	9.77599	0.542422	3.65116	3.05544	1.90415	0.843603	2.99234	6.19002	4.63022	2.40515	0.68703	0.0841167
BnaC07g46580D	BnLBD105	0.882803	1.17287	1.92436	11.9321	0.267868	0.271932	1.17313	0.684649	3.80654	2.0918	4.23925	2.25697	2.34538	0.727815	0
BnaC08g21490D	BnLBD106	0.317876	0.030394	0.318981	1.97898	0.512527	0.352874	0.929924	0.490364	0.115877	0.464771	0.483867	0.0927337	0.156565	0	0.0152703
BnaC08g29120D	BnLBD107	0	0	0	1.29759	0	0	0	0	0.027052	0.0151613	0.0609573	0	0	0	0
BnaC08g38340D	BnLBD108	0.0299573	0.122807	0.0382307	0.068861	0	0	0.315336	0.158795	0	0	0	0	0	0	0
BnaC08g43470D	BnLBD109	0.167743	0.707987	1.00791	0.394826	0	0	0.0244243	0	0	0.0735743	0	0	0	0.0200253	0
BnaC09g06760D	BnLBD110	0	0	0	1.91587	0.375492	0	0.0716727	0.088245	0.0381073	0.144591	0.626327	0	0	0	0
BnaC09g07260D	BnLBD111	3.2789	8.9458	11.5645	8.27283	0.85858	3.59315	1.40476	0.893071	0.03539	2.23935	0	0	0	0.0413167	0
BnaC09g49340D	BnLBD112	0	0	0	0.168972	0	0	0	0.033784	0	0	0	0	0	0	0
BnaC09g07710D	BnLBD113	0	0	0	0.0427757	0	0	0	0	0	0	0	0	0	0	0
BnaCnng14500D	BnLBD114	0.643136	0.42995	0	0.201447	3.67806	0.0200095	0.853687	0.3407	0.00600864	0.847299	0.137175	1.25201	0.875849	0.246949	0.0131729
BnaCnng15670D	BnLBD115	0	0	0	0.261545	1.02327	1.59121	0.74239	1.20761	0	0.108809	0.0202577	0	0.0194367	0	0
BnaCnng19520D	BnLBD116	2.88671	1.06346	1.14529	0.902028	1.92699	2.91275	0.944367	0.348971	0.0310147	0.883343	1.28146	2.97629	1.01255	1.353	0.198202
BnaCnng02510D	BnLBD117	0.04435	0.0154977	0.00795233	0.170802	0.105761	0.82968	0.105727	0.101489	55.7856	6.31694	19.8184	35.932	21.4869	5.85433	0.464931
BnaCnng02520D	BnLBD118	0.014083	0	0.169555	0.103654	0.164732	0.563232	0.0452437	0	0	0.067945	0.07335	0.0322307	0.045026	0.0520157	0
BnaCnng28570D	BnLBD119	0.010425	0	0	0	0	0	3.58525	5.97042	0	0.0186367	0	0	0	0	0.0437827
BnaCnng56620D	BnLBD120	20.3286	56.1867	39.0547	43.5168	12.4984	10.3208	4.96076	5.48444	0.447488	17.423	2.74634	0.127166	0.256638	0.0528363	0.011821
BnaCnng59550D	BnLBD121	0	0	0	0.025207	0.480804	0	0	0	0	0	0.0305967	0	0.060778	0.0277873	0
BnaCnng60770D	BnLBD122	0	0	0	0.967461	1.72929	1.42624	2.46145	5.93606	0	0.347979	0	0.112221	0.089905	0.0277097	0
BnaCnng65080D	BnLBD123	0.110676	0	0.034365	0.0575007	0	0.32096	0.0926127	0.0904013	3.05489	0.550391	5.15994	6.47239	4.18623	1.12111	0.13856
BnaCnng78580D	BnLBD124	0	0	0	0	0	0.0224563	0.254376	0	0	0	0	0	0	0	0
BnaUnng01320D	BnLBD125	0	0	0	0	0	0	0	0	0	0.301946	0.237338	0	0	0	0
BnaUnng02520D	BnLBD126	0.262687	0.0447457	0.831123	0.648475	0.50859	2.98454	0.232901	0.320385	0.0927203	0.501123	0.506015	0.200262	0.514994	0.232039	0
