# Supplementary material for: Genome-Wide Analysis of the Lateral Organ Boundaries Domain Gene Family in Brassica Napus
Source: Genes (Basel). 2020 Mar 6;11(3):280. doi: 10.3390/genes11030280 (PMC7140802; doi:10.3390/genes11030280)
Supplement: Supplementary file 1 [file genes-11-00280-s001.zip › Additional files-20200306/Table S6.xlsx]

## Sheet: Sheet1
Table S6. The cis-elements on the promoter regions of BnLBD genes
Gene Name	Motif Name	Motif Sequence	Motif Location			Description
BnLBD1	CCAAT-box	CAACGG	1956	-	Hordeum vulgare	MYBHv1 binding site
BnLBD1		motif_sequence	614	+	organism	short_function
BnLBD1		motif_sequence	1329	-	organism	short_function
BnLBD1		motif_sequence	1775	-	organism	short_function
BnLBD1		motif_sequence	1817	+	organism	short_function
BnLBD1	Box 4	ATTAAT	245	+	Petroselinum crispum	part of a conserved DNA module involved in light responsiveness
BnLBD1	Box 4	ATTAAT	978	+	Petroselinum crispum	part of a conserved DNA module involved in light responsiveness
BnLBD1	Box 4	ATTAAT	982	+	Petroselinum crispum	part of a conserved DNA module involved in light responsiveness
BnLBD1	Box 4	ATTAAT	1918	-	Petroselinum crispum	part of a conserved DNA module involved in light responsiveness
BnLBD1	TATA-box	ATTATA	2	+	Brassica napus	core promoter element around -30 of transcription start
BnLBD1	TATA-box	TATAA	3	-	Arabidopsis thaliana	core promoter element around -30 of transcription start
BnLBD1	TATA-box	TATA	4	+	Arabidopsis thaliana	core promoter element around -30 of transcription start
BnLBD1	TATA-box	TATATA	202	+	Arabidopsis thaliana	core promoter element around -30 of transcription start
BnLBD1	TATA-box	ATATAT	203	+	Brassica napus	core promoter element around -30 of transcription start
BnLBD1	TATA-box	TATATA	204	+	Arabidopsis thaliana	core promoter element around -30 of transcription start
BnLBD1	TATA-box	ATATAT	205	+	Brassica napus	core promoter element around -30 of transcription start
BnLBD1	TATA-box	TATATA	206	+	Arabidopsis thaliana	core promoter element around -30 of transcription start
BnLBD1	TATA-box	TATA	208	+	Arabidopsis thaliana	core promoter element around -30 of transcription start
BnLBD1	TATA-box	ATATAT	213	+	Brassica napus	core promoter element around -30 of transcription start
BnLBD1	TATA-box	TATATA	214	+	Arabidopsis thaliana	core promoter element around -30 of transcription start
BnLBD1	TATA-box	ATATAT	215	+	Brassica napus	core promoter element around -30 of transcription start
BnLBD1	TATA-box	TATATA	216	+	Arabidopsis thaliana	core promoter element around -30 of transcription start
BnLBD1	TATA-box	ATATAA	217	+	Brassica oleracea	core promoter element around -30 of transcription start
BnLBD1	TATA-box	TATA	218	+	Arabidopsis thaliana	core promoter element around -30 of transcription start
BnLBD1	TATA-box	TATTTAAA	231	+	Arabidopsis thaliana	core promoter element around -30 of transcription start
BnLBD1	TATA-box	TATTTAAA	233	-	Arabidopsis thaliana	core promoter element around -30 of transcription start
BnLBD1	TATA-box	ATATAT	388	+	Brassica napus	core promoter element around -30 of transcription start
BnLBD1	TATA-box	TATATA	389	+	Arabidopsis thaliana	core promoter element around -30 of transcription start
BnLBD1	TATA-box	ATATAA	390	+	Brassica oleracea	core promoter element around -30 of transcription start
BnLBD1	TATA-box	TATA	391	+	Arabidopsis thaliana	core promoter element around -30 of transcription start
BnLBD1	TATA-box	ATATAT	421	+	Brassica napus	core promoter element around -30 of transcription start
BnLBD1	TATA-box	TATATA	422	+	Arabidopsis thaliana	core promoter element around -30 of transcription start
BnLBD1	TATA-box	ATATAT	423	+	Brassica napus	core promoter element around -30 of transcription start
BnLBD1	TATA-box	TATATA	424	+	Arabidopsis thaliana	core promoter element around -30 of transcription start
BnLBD1	TATA-box	ATATAT	425	+	Brassica napus	core promoter element around -30 of transcription start
BnLBD1	TATA-box	TATA	426	+	Arabidopsis thaliana	core promoter element around -30 of transcription start
BnLBD1	TATA-box	ccTATAAAaa	430	-	Arabidopsis thaliana	core promoter element around -30 of transcription start
BnLBD1	TATA-box	TATAAAA	431	-	Pisum sativum	core promoter element around -30 of transcription start
BnLBD1	TATA-box	TATAAA	432	-	Helianthus annuus	core promoter element around -30 of transcription start
BnLBD1	TATA-box	TATAA	433	-	Arabidopsis thaliana	core promoter element around -30 of transcription start
BnLBD1	TATA-box	TATA	434	+	Arabidopsis thaliana	core promoter element around -30 of transcription start
BnLBD1	TATA-box	TATAAAA	471	-	Pisum sativum	core promoter element around -30 of transcription start
BnLBD1	TATA-box	TATAAA	472	-	Helianthus annuus	core promoter element around -30 of transcription start
BnLBD1	TATA-box	TATAA	473	-	Arabidopsis thaliana	core promoter element around -30 of transcription start
BnLBD1	TATA-box	TATA	474	+	Arabidopsis thaliana	core promoter element around -30 of transcription start
BnLBD1	TATA-box	TACAAAA	512	-	Oryza sativa	core promoter element around -30 of transcription start
BnLBD1	TATA-box	TATAAAA	585	-	Pisum sativum	core promoter element around -30 of transcription start
BnLBD1	TATA-box	TATAAA	586	-	Helianthus annuus	core promoter element around -30 of transcription start
BnLBD1	TATA-box	TATAA	587	-	Arabidopsis thaliana	core promoter element around -30 of transcription start
BnLBD1	TATA-box	TATA	588	+	Arabidopsis thaliana	core promoter element around -30 of transcription start
BnLBD1	TATA-box	TATA	667	+	Arabidopsis thaliana	core promoter element around -30 of transcription start
BnLBD1	TATA-box	TATACA	673	-	Helianthus annuus	core promoter element around -30 of transcription start
BnLBD1	TATA-box	TATA	675	+	Arabidopsis thaliana	core promoter element around -30 of transcription start
BnLBD1	TATA-box	TATATA	725	+	Arabidopsis thaliana	core promoter element around -30 of transcription start
BnLBD1	TATA-box	ATATAA	726	+	Brassica oleracea	core promoter element around -30 of transcription start
BnLBD1	TATA-box	TATA	727	+	Arabidopsis thaliana	core promoter element around -30 of transcription start
BnLBD1	TATA-box	taTATAAAtc	896	-	Arabidopsis thaliana	core promoter element around -30 of transcription start
BnLBD1	TATA-box	TATAAAT	897	-	Brassica juncea	core promoter element around -30 of transcription start
BnLBD1	TATA-box	TATAAA	898	-	Helianthus annuus	core promoter element around -30 of transcription start
BnLBD1	TATA-box	TATATAA	899	-	Arabidopsis thaliana	core promoter element around -30 of transcription start
BnLBD1	TATA-box	TATATA	900	+	Arabidopsis thaliana	core promoter element around -30 of transcription start
BnLBD1	TATA-box	ATATAT	901	+	Brassica napus	core promoter element around -30 of transcription start
BnLBD1	TATA-box	TATA	902	+	Arabidopsis thaliana	core promoter element around -30 of transcription start
BnLBD1	TATA-box	TATA	973	+	Arabidopsis thaliana	core promoter element around -30 of transcription start
BnLBD1	TATA-box	TATAA	997	-	Arabidopsis thaliana	core promoter element around -30 of transcription start
BnLBD1	TATA-box	TATA	998	+	Arabidopsis thaliana	core promoter element around -30 of transcription start
BnLBD1	TATA-box	TATAAAA	1097	-	Pisum sativum	core promoter element around -30 of transcription start
BnLBD1	TATA-box	TATAAA	1098	-	Helianthus annuus	core promoter element around -30 of transcription start
BnLBD1	TATA-box	TATAA	1099	-	Arabidopsis thaliana	core promoter element around -30 of transcription start
BnLBD1	TATA-box	TATA	1100	-	Arabidopsis thaliana	core promoter element around -30 of transcription start
BnLBD1	TATA-box	ATTATA	1149	+	Brassica napus	core promoter element around -30 of transcription start
BnLBD1	TATA-box	TATAA	1150	-	Arabidopsis thaliana	core promoter element around -30 of transcription start
BnLBD1	TATA-box	TATA	1151	-	Arabidopsis thaliana	core promoter element around -30 of transcription start
BnLBD1	TATA-box	TATAA	1165	-	Arabidopsis thaliana	core promoter element around -30 of transcription start
BnLBD1	TATA-box	TATA	1166	-	Arabidopsis thaliana	core promoter element around -30 of transcription start
BnLBD1	TATA-box	ATATAA	1186	+	Brassica oleracea	core promoter element around -30 of transcription start
BnLBD1	TATA-box	TATA	1187	-	Arabidopsis thaliana	core promoter element around -30 of transcription start
BnLBD1	TATA-box	TACATAAA	1286	+	Oryza sativa	core promoter element around -30 of transcription start
BnLBD1	TATA-box	ATTATA	1319	+	Brassica napus	core promoter element around -30 of transcription start
BnLBD1	TATA-box	TATATAA	1320	-	Arabidopsis thaliana	core promoter element around -30 of transcription start
BnLBD1	TATA-box	TATATA	1321	-	Arabidopsis thaliana	core promoter element around -30 of transcription start
BnLBD1	TATA-box	ATATAT	1322	-	Brassica napus	core promoter element around -30 of transcription start
BnLBD1	TATA-box	TATATA	1323	-	Arabidopsis thaliana	core promoter element around -30 of transcription start
BnLBD1	TATA-box	TATA	1325	-	Arabidopsis thaliana	core promoter element around -30 of transcription start
BnLBD1	TATA-box	TATAAATA	1334	-	Daucus carota	core promoter element around -30 of transcription start
BnLBD1	TATA-box	TATAAAT	1335	-	Brassica juncea	core promoter element around -30 of transcription start
BnLBD1	TATA-box	TATAAA	1336	-	Helianthus annuus	core promoter element around -30 of transcription start
BnLBD1	TATA-box	TATAA	1337	-	Arabidopsis thaliana	core promoter element around -30 of transcription start
BnLBD1	TATA-box	TATA	1338	-	Arabidopsis thaliana	core promoter element around -30 of transcription start
BnLBD1	TATA-box	TATTTAAA	1408	+	Arabidopsis thaliana	core promoter element around -30 of transcription start
BnLBD1	TATA-box	ATTATA	1476	+	Brassica napus	core promoter element around -30 of transcription start
BnLBD1	TATA-box	TATAA	1477	-	Arabidopsis thaliana	core promoter element around -30 of transcription start
BnLBD1	TATA-box	TATA	1478	-	Arabidopsis thaliana	core promoter element around -30 of transcription start
BnLBD1	TATA-box	ATATAT	1531	-	Brassica napus	core promoter element around -30 of transcription start
BnLBD1	TATA-box	TATA	1532	-	Arabidopsis thaliana	core promoter element around -30 of transcription start
BnLBD1	TATA-box	ATTATA	1555	+	Brassica napus	core promoter element around -30 of transcription start
BnLBD1	TATA-box	TATAA	1556	-	Arabidopsis thaliana	core promoter element around -30 of transcription start
BnLBD1	TATA-box	TATA	1557	-	Arabidopsis thaliana	core promoter element around -30 of transcription start
BnLBD1	TATA-box	ATTATA	1676	+	Brassica napus	core promoter element around -30 of transcription start
BnLBD1	TATA-box	TATAA	1677	-	Arabidopsis thaliana	core promoter element around -30 of transcription start
BnLBD1	TATA-box	TATA	1678	-	Arabidopsis thaliana	core promoter element around -30 of transcription start
BnLBD1	TATA-box	TACAAAA	1746	-	Oryza sativa	core promoter element around -30 of transcription start
BnLBD1	TATA-box	ATATAA	1874	+	Brassica oleracea	core promoter element around -30 of transcription start
BnLBD1	TATA-box	TATA	1875	-	Arabidopsis thaliana	core promoter element around -30 of transcription start
BnLBD1	TATA-box	TATAAGAA	1906	-	Zea mays	core promoter element around -30 of transcription start
BnLBD1	TATA-box	TATAA	1909	-	Arabidopsis thaliana	core promoter element around -30 of transcription start
BnLBD1	TATA-box	TATA	1910	-	Arabidopsis thaliana	core promoter element around -30 of transcription start
BnLBD1	TATA-box	TATAA	1970	-	Arabidopsis thaliana	core promoter element around -30 of transcription start
BnLBD1	TATA-box	TATA	1971	-	Arabidopsis thaliana	core promoter element around -30 of transcription start
BnLBD1	TATA-box	TATAAAA	1985	-	Pisum sativum	core promoter element around -30 of transcription start
BnLBD1	TATA-box	TATAAA	1986	-	Helianthus annuus	core promoter element around -30 of transcription start
BnLBD1	TATA-box	TATATAA	1987	-	Arabidopsis thaliana	core promoter element around -30 of transcription start
BnLBD1	TATA-box	TATATA	1988	-	Arabidopsis thaliana	core promoter element around -30 of transcription start
BnLBD1	TATA-box	ATATAT	1989	-	Brassica napus	core promoter element around -30 of transcription start
BnLBD1	TATA-box	TATATA	1990	-	Arabidopsis thaliana	core promoter element around -30 of transcription start
BnLBD1	TATA-box	ATATAT	1991	-	Brassica napus	core promoter element around -30 of transcription start
BnLBD1	TATA-box	TATA	1992	-	Arabidopsis thaliana	core promoter element around -30 of transcription start
BnLBD1	TCT-motif	TCTTAC	1659	-	Arabidopsis thaliana	part of a light responsive element
BnLBD1	A-box	CCGTCC	940	+	Petroselinum crispum	cis-acting regulatory element
BnLBD1	CAAT-box	CCAAT	7	-	Arabidopsis thaliana	common cis-acting element in promoter and enhancer regions
BnLBD1	CAAT-box	CAAAT	271	+	Pisum sativum	common cis-acting element in promoter and enhancer regions
BnLBD1	CAAT-box	CAAAT	406	+	Pisum sativum	common cis-acting element in promoter and enhancer regions
BnLBD1	CAAT-box	CAAAT	461	-	Pisum sativum	common cis-acting element in promoter and enhancer regions
BnLBD1	CAAT-box	CAAAT	502	+	Pisum sativum	common cis-acting element in promoter and enhancer regions
BnLBD1	CAAT-box	CAAAT	561	+	Pisum sativum	common cis-acting element in promoter and enhancer regions
BnLBD1	CAAT-box	CAAAT	611	+	Pisum sativum	common cis-acting element in promoter and enhancer regions
BnLBD1	CAAT-box	CAAAT	766	+	Pisum sativum	common cis-acting element in promoter and enhancer regions
BnLBD1	CAAT-box	CAAAT	1085	+	Pisum sativum	common cis-acting element in promoter and enhancer regions
BnLBD1	CAAT-box	CAAAT	1140	-	Pisum sativum	common cis-acting element in promoter and enhancer regions
BnLBD1	CAAT-box	CAAAT	1221	+	Pisum sativum	common cis-acting element in promoter and enhancer regions
BnLBD1	CAAT-box	CAAAT	1362	+	Pisum sativum	common cis-acting element in promoter and enhancer regions
BnLBD1	CAAT-box	CAAAT	1369	+	Pisum sativum	common cis-acting element in promoter and enhancer regions
BnLBD1	CAAT-box	CCAAT	1397	+	Arabidopsis thaliana	common cis-acting element in promoter and enhancer regions
BnLBD1	CAAT-box	CAAAT	1507	+	Pisum sativum	common cis-acting element in promoter and enhancer regions
BnLBD1	CAAT-box	CAAAT	1512	+	Pisum sativum	common cis-acting element in promoter and enhancer regions
BnLBD1	CAAT-box	CAAAT	1528	+	Pisum sativum	common cis-acting element in promoter and enhancer regions
BnLBD1	CAAT-box	CCAAT	1667	+	Arabidopsis thaliana	common cis-acting element in promoter and enhancer regions
BnLBD1	CAAT-box	CAAAT	1762	-	Pisum sativum	common cis-acting element in promoter and enhancer regions
BnLBD1	CAAT-box	CAAAT	1841	-	Pisum sativum	common cis-acting element in promoter and enhancer regions
BnLBD1	ACE	GACACGTATG	1778	-	Petroselinum crispum	cis-acting element involved in light responsiveness
BnLBD1	GT1-motif	GGTTAA	654	-	Arabidopsis thaliana	light responsive element
BnLBD1	GT1-motif	GGTTAAT	1181	+	Avena sativa	light responsive element
BnLBD1	GT1-motif	GGTTAAT	1614	+	Avena sativa	light responsive element
BnLBD1	circadian	CAAAGATATC	1074	-	Lycopersicon esculentum	cis-acting regulatory element involved in circadian control
BnLBD1	ARE	AAACCA	536	+	Zea mays	cis-acting regulatory element essential for the anaerobic induction
BnLBD1	ARE	AAACCA	1143	-	Zea mays	cis-acting regulatory element essential for the anaerobic induction
BnLBD1	GA-motif	ATAGATAA	291	+	Arabidopsis thaliana	part of a light responsive element
BnLBD1	ABRE	CGTACGTGCA	1774	-	Hordeum vulgare	cis-acting element involved in the abscisic acid responsiveness
BnLBD10	G-box	CACGTG	31	+	Arabidopsis thaliana	cis-acting regulatory element involved in light responsiveness
BnLBD10	G-box	TACGTG	961	-	Arabidopsis thaliana	cis-acting regulatory element involved in light responsiveness
BnLBD10	G-box	TACGTG	1205	+	Arabidopsis thaliana	cis-acting regulatory element involved in light responsiveness
BnLBD10	chs-CMA2a	TCACTTGA	1457	-	Petroselinum crispum	part of a light responsive element
BnLBD10		motif_sequence	142	+	organism	short_function
BnLBD10		motif_sequence	259	+	organism	short_function
BnLBD10		motif_sequence	287	+	organism	short_function
BnLBD10		motif_sequence	415	-	organism	short_function
BnLBD10		motif_sequence	717	+	organism	short_function
BnLBD10		motif_sequence	906	+	organism	short_function
BnLBD10		motif_sequence	1202	+	organism	short_function
BnLBD10		motif_sequence	1379	-	organism	short_function
BnLBD10		motif_sequence	1399	+	organism	short_function
BnLBD10		motif_sequence	1530	-	organism	short_function
BnLBD10		motif_sequence	1903	+	organism	short_function
BnLBD10		motif_sequence	1912	+	organism	short_function
BnLBD10		motif_sequence	1978	+	organism	short_function
BnLBD10	TGACG-motif	TGACG	99	-	Hordeum vulgare	cis-acting regulatory element involved in the MeJA-responsiveness
BnLBD10	TGACG-motif	TGACG	121	-	Hordeum vulgare	cis-acting regulatory element involved in the MeJA-responsiveness
BnLBD10	TATA-box	ATTATA	362	+	Brassica napus	core promoter element around -30 of transcription start
BnLBD10	TATA-box	TATAA	363	-	Arabidopsis thaliana	core promoter element around -30 of transcription start
BnLBD10	TATA-box	TATA	364	+	Arabidopsis thaliana	core promoter element around -30 of transcription start
BnLBD10	TATA-box	TATACA	385	-	Helianthus annuus	core promoter element around -30 of transcription start
BnLBD10	TATA-box	TATA	387	+	Arabidopsis thaliana	core promoter element around -30 of transcription start
BnLBD10	TATA-box	TATA	842	+	Arabidopsis thaliana	core promoter element around -30 of transcription start
BnLBD10	TATA-box	TATA	868	+	Arabidopsis thaliana	core promoter element around -30 of transcription start
BnLBD10	TATA-box	ATTATA	967	+	Brassica napus	core promoter element around -30 of transcription start
BnLBD10	TATA-box	TATAA	968	-	Arabidopsis thaliana	core promoter element around -30 of transcription start
BnLBD10	TATA-box	TATA	969	+	Arabidopsis thaliana	core promoter element around -30 of transcription start
BnLBD10	TATA-box	ATTATA	1007	+	Brassica napus	core promoter element around -30 of transcription start
BnLBD10	TATA-box	TATATAA	1008	-	Arabidopsis thaliana	core promoter element around -30 of transcription start
BnLBD10	TATA-box	TATATA	1009	-	Arabidopsis thaliana	core promoter element around -30 of transcription start
BnLBD10	TATA-box	ATATAT	1010	-	Brassica napus	core promoter element around -30 of transcription start
BnLBD10	TATA-box	TATATA	1011	-	Arabidopsis thaliana	core promoter element around -30 of transcription start
BnLBD10	TATA-box	ATATAT	1012	-	Brassica napus	core promoter element around -30 of transcription start
BnLBD10	TATA-box	TATA	1013	-	Arabidopsis thaliana	core promoter element around -30 of transcription start
BnLBD10	TATA-box	ATATAT	1061	-	Brassica napus	core promoter element around -30 of transcription start
BnLBD10	TATA-box	TATA	1062	-	Arabidopsis thaliana	core promoter element around -30 of transcription start
BnLBD10	TATA-box	tcTATAAATAgg	1087	-	Nicotiana tabacum	core promoter element around -30 of transcription start
BnLBD10	TATA-box	TATAAATA	1089	-	Daucus carota	core promoter element around -30 of transcription start
BnLBD10	TATA-box	TATAAAT	1090	-	Brassica juncea	core promoter element around -30 of transcription start
BnLBD10	TATA-box	TATAAA	1091	-	Helianthus annuus	core promoter element around -30 of transcription start
BnLBD10	TATA-box	TATAA	1092	-	Arabidopsis thaliana	core promoter element around -30 of transcription start
BnLBD10	TATA-box	TATA	1093	-	Arabidopsis thaliana	core promoter element around -30 of transcription start
BnLBD10	TATA-box	TATAA	1121	-	Arabidopsis thaliana	core promoter element around -30 of transcription start
BnLBD10	TATA-box	TATA	1122	-	Arabidopsis thaliana	core promoter element around -30 of transcription start
BnLBD10	TATA-box	taTATAAAtc	1232	-	Arabidopsis thaliana	core promoter element around -30 of transcription start
BnLBD10	TATA-box	ATATAT	1233	-	Brassica napus	core promoter element around -30 of transcription start
BnLBD10	TATA-box	TATATA	1234	-	Arabidopsis thaliana	core promoter element around -30 of transcription start
BnLBD10	TATA-box	ATATAT	1235	-	Brassica napus	core promoter element around -30 of transcription start
BnLBD10	TATA-box	TATATA	1236	-	Arabidopsis thaliana	core promoter element around -30 of transcription start
BnLBD10	TATA-box	ATATAT	1237	-	Brassica napus	core promoter element around -30 of transcription start
BnLBD10	TATA-box	TATATA	1238	-	Arabidopsis thaliana	core promoter element around -30 of transcription start
BnLBD10	TATA-box	ATATAT	1239	-	Brassica napus	core promoter element around -30 of transcription start
BnLBD10	TATA-box	TATATA	1240	-	Arabidopsis thaliana	core promoter element around -30 of transcription start
BnLBD10	TATA-box	TATA	1242	-	Arabidopsis thaliana	core promoter element around -30 of transcription start
BnLBD10	TATA-box	ATTATA	1617	+	Brassica napus	core promoter element around -30 of transcription start
BnLBD10	TATA-box	TATAA	1618	-	Arabidopsis thaliana	core promoter element around -30 of transcription start
BnLBD10	TATA-box	TATA	1619	-	Arabidopsis thaliana	core promoter element around -30 of transcription start
BnLBD10	TATA-box	TATA	1664	-	Arabidopsis thaliana	core promoter element around -30 of transcription start
BnLBD10	TATA-box	taTATAAAtc	1686	+	Arabidopsis thaliana	core promoter element around -30 of transcription start
BnLBD10	TATA-box	TATATA	1758	-	Arabidopsis thaliana	core promoter element around -30 of transcription start
BnLBD10	TATA-box	ATATAA	1759	+	Brassica oleracea	core promoter element around -30 of transcription start
BnLBD10	TATA-box	TATA	1760	-	Arabidopsis thaliana	core promoter element around -30 of transcription start
BnLBD10	TCA-element	CCATCTTTTT	101	+	Nicotiana tabacum	cis-acting element involved in salicylic acid responsiveness
BnLBD10	GARE-motif	TCTGTTG	207	+	Brassica oleracea	gibberellin-responsive element
BnLBD10	GARE-motif	TCTGTTG	1223	+	Brassica oleracea	gibberellin-responsive element
BnLBD10	P-box	CCTTTTG	1414	+	Oryza sativa	gibberellin-responsive element
BnLBD10	CAAT-box	CAAAT	546	-	Pisum sativum	common cis-acting element in promoter and enhancer regions
BnLBD10	CAAT-box	CAAAT	606	-	Pisum sativum	common cis-acting element in promoter and enhancer regions
BnLBD10	CAAT-box	CAAAT	623	-	Pisum sativum	common cis-acting element in promoter and enhancer regions
BnLBD10	CAAT-box	CCAAT	925	-	Arabidopsis thaliana	common cis-acting element in promoter and enhancer regions
BnLBD10	CAAT-box	CAAAT	1000	+	Pisum sativum	common cis-acting element in promoter and enhancer regions
BnLBD10	CAAT-box	CAAAT	1073	-	Pisum sativum	common cis-acting element in promoter and enhancer regions
BnLBD10	CAAT-box	TGCCAAC	1370	+	Petunia hybrida	common cis-acting element in promoter and enhancer regions
BnLBD10	CAAT-box	CAAAT	1434	-	Pisum sativum	common cis-acting element in promoter and enhancer regions
BnLBD10	CAAT-box	CAAAT	1645	+	Pisum sativum	common cis-acting element in promoter and enhancer regions
BnLBD10	CAAT-box	CAAAT	1975	+	Pisum sativum	common cis-acting element in promoter and enhancer regions
BnLBD10	CAAT-box	CCAAT	1985	+	Arabidopsis thaliana	common cis-acting element in promoter and enhancer regions
BnLBD10	LTR	CCGAAA	234	+	Hordeum vulgare	cis-acting element involved in low-temperature responsiveness
BnLBD10	LTR	CCGAAA	371	-	Hordeum vulgare	cis-acting element involved in low-temperature responsiveness
BnLBD10	LTR	CCGAAA	1874	+	Hordeum vulgare	cis-acting element involved in low-temperature responsiveness
BnLBD10	ATCT-motif	AATCTAATCC	716	+	Pisum sativum	part of a conserved DNA module involved in light responsiveness
BnLBD10	GT1-motif	GGTTAA	940	-	Arabidopsis thaliana	light responsive element
BnLBD10	GT1-motif	GGTTAA	1683	+	Arabidopsis thaliana	light responsive element
BnLBD10	Unnamed__1	GAATTTAATTAA	678	+	Glycine max	60K protein binding site
BnLBD10	O2-site	GATGATGTGG	167	+	Zea mays	cis-acting regulatory element involved in zein metabolism regulation
BnLBD10	O2-site	GATGACATGG	1195	-	Zea mays	cis-acting regulatory element involved in zein metabolism regulation
BnLBD10	G-Box	CACGTG	31	+	Pisum sativum	cis-acting regulatory element involved in light responsiveness
BnLBD10	CGTCA-motif	CGTCA	99	+	Hordeum vulgare	cis-acting regulatory element involved in the MeJA-responsiveness
BnLBD10	CGTCA-motif	CGTCA	121	+	Hordeum vulgare	cis-acting regulatory element involved in the MeJA-responsiveness
BnLBD10	ABRE	CGCACGTGTC	29	+	Hordeum vulgare	cis-acting element involved in the abscisic acid responsiveness
BnLBD10	ABRE	CACGTG	31	+	Arabidopsis thaliana	cis-acting element involved in the abscisic acid responsiveness
BnLBD10	ABRE	ACGTG	32	+	Arabidopsis thaliana	cis-acting element involved in the abscisic acid responsiveness
BnLBD10	ABRE	TACGTGTC	959	-	Oryza sativa	cis-acting element involved in the abscisic acid responsiveness
BnLBD10	ABRE	ACGTG	961	-	Arabidopsis thaliana	cis-acting element involved in the abscisic acid responsiveness
BnLBD10	ABRE	ACGTG	1206	+	Arabidopsis thaliana	cis-acting element involved in the abscisic acid responsiveness
BnLBD10	Sp1	GGGCGG	11	+	Oryza sativa	light responsive element
BnLBD100	G-box	TACGTG	589	+	Arabidopsis thaliana	cis-acting regulatory element involved in light responsiveness
BnLBD100	G-box	TACGTG	1015	+	Arabidopsis thaliana	cis-acting regulatory element involved in light responsiveness
BnLBD100	G-box	CACGTG	1059	-	Arabidopsis thaliana	cis-acting regulatory element involved in light responsiveness
BnLBD100	G-box	CCACGTAA	1328	+	Brassica napus	cis-acting regulatory element involved in light responsiveness
BnLBD100	G-box	TACGTG	1329	-	Arabidopsis thaliana	cis-acting regulatory element involved in light responsiveness
BnLBD100	TGACG-motif	TGACG	491	-	Hordeum vulgare	cis-acting regulatory element involved in the MeJA-responsiveness
BnLBD100	I-box	gGATAAGGTG	111	-	Zea mays	part of a light responsive element
BnLBD100	I-box	AGATAAGG	113	-	Triticum aestivum	part of a light responsive element
BnLBD100	Box 4	ATTAAT	641	+	Petroselinum crispum	part of a conserved DNA module involved in light responsiveness
BnLBD100	G-Box	CACGTT	551	+	Pisum sativum	cis-acting regulatory element involved in light responsiveness
BnLBD100	G-Box	CACGTG	1059	-	Pisum sativum	cis-acting regulatory element involved in light responsiveness
BnLBD100	TCT-motif	TCTTAC	439	-	Arabidopsis thaliana	part of a light responsive element
BnLBD100	TATA-box	TATA	233	+	Arabidopsis thaliana	core promoter element around -30 of transcription start
BnLBD100	TATA-box	TATA	396	+	Arabidopsis thaliana	core promoter element around -30 of transcription start
BnLBD100	TATA-box	ATTATA	596	+	Brassica napus	core promoter element around -30 of transcription start
BnLBD100	TATA-box	TATATAA	597	-	Arabidopsis thaliana	core promoter element around -30 of transcription start
BnLBD100	TATA-box	TATATA	598	+	Arabidopsis thaliana	core promoter element around -30 of transcription start
BnLBD100	TATA-box	ATATAA	599	+	Brassica oleracea	core promoter element around -30 of transcription start
BnLBD100	TATA-box	TATA	600	+	Arabidopsis thaliana	core promoter element around -30 of transcription start
BnLBD100	TATA-box	TAAAGATT	623	+	Arabidopsis thaliana	core promoter element around -30 of transcription start
BnLBD100	TATA-box	TATA	949	+	Arabidopsis thaliana	core promoter element around -30 of transcription start
BnLBD100	TATA-box	ATTATA	1004	+	Brassica napus	core promoter element around -30 of transcription start
BnLBD100	TATA-box	TATAA	1005	-	Arabidopsis thaliana	core promoter element around -30 of transcription start
BnLBD100	TATA-box	TATA	1006	-	Arabidopsis thaliana	core promoter element around -30 of transcription start
BnLBD100	TATA-box	TATAAAT	1259	-	Brassica juncea	core promoter element around -30 of transcription start
BnLBD100	TATA-box	TATAAA	1260	-	Helianthus annuus	core promoter element around -30 of transcription start
BnLBD100	TATA-box	TATAA	1261	-	Arabidopsis thaliana	core promoter element around -30 of transcription start
BnLBD100	TATA-box	TATA	1262	-	Arabidopsis thaliana	core promoter element around -30 of transcription start
BnLBD100	TATA-box	TATA	1465	-	Arabidopsis thaliana	core promoter element around -30 of transcription start
BnLBD100	TATA-box	TATAA	1702	-	Arabidopsis thaliana	core promoter element around -30 of transcription start
BnLBD100	TATA-box	TATA	1703	-	Arabidopsis thaliana	core promoter element around -30 of transcription start
BnLBD100	TATA-box	ATTATA	1851	+	Brassica napus	core promoter element around -30 of transcription start
BnLBD100	TATA-box	TATAA	1852	-	Arabidopsis thaliana	core promoter element around -30 of transcription start
BnLBD100	TATA-box	TATA	1853	-	Arabidopsis thaliana	core promoter element around -30 of transcription start
BnLBD100	TATA-box	TATAA	1894	-	Arabidopsis thaliana	core promoter element around -30 of transcription start
BnLBD100	TATA-box	TATA	1895	-	Arabidopsis thaliana	core promoter element around -30 of transcription start
BnLBD100	TATA-box	TATAA	1977	-	Arabidopsis thaliana	core promoter element around -30 of transcription start
BnLBD100	TATA-box	TATA	1978	-	Arabidopsis thaliana	core promoter element around -30 of transcription start
BnLBD100	TATA-box	ATTATA	1987	+	Brassica napus	core promoter element around -30 of transcription start
BnLBD100	TATA-box	TATAA	1988	-	Arabidopsis thaliana	core promoter element around -30 of transcription start
BnLBD100	TATA-box	TATA	1989	-	Arabidopsis thaliana	core promoter element around -30 of transcription start
BnLBD100	LTR	CCGAAA	555	-	Hordeum vulgare	cis-acting element involved in low-temperature responsiveness
BnLBD100	O2-site	GATGA(C/T)(A/G)TG(A/G)	1387	+	Zea mays	cis-acting regulatory element involved in zein metabolism regulation
BnLBD100	O2-site	GATGATGTGG	1412	+	Zea mays	cis-acting regulatory element involved in zein metabolism regulation
BnLBD100	ARE	AAACCA	607	+	Zea mays	cis-acting regulatory element essential for the anaerobic induction
BnLBD100	ARE	AAACCA	1121	-	Zea mays	cis-acting regulatory element essential for the anaerobic induction
BnLBD100	GATA-motif	AAGATAAGATT	164	-	Arabidopsis thaliana	part of a light responsive element
BnLBD100	CGTCA-motif	CGTCA	491	+	Hordeum vulgare	cis-acting regulatory element involved in the MeJA-responsiveness
BnLBD100	GA-motif	ATAGATAA	1344	+	Arabidopsis thaliana	part of a light responsive element
BnLBD100	GA-motif	ATAGATAA	1466	+	Arabidopsis thaliana	part of a light responsive element
BnLBD100	ABRE	ACGTG	551	-	Arabidopsis thaliana	cis-acting element involved in the abscisic acid responsiveness
BnLBD100	ABRE	ACGTG	590	+	Arabidopsis thaliana	cis-acting element involved in the abscisic acid responsiveness
BnLBD100	ABRE	ACGTG	1016	+	Arabidopsis thaliana	cis-acting element involved in the abscisic acid responsiveness
BnLBD100	ABRE	CACGTG	1059	-	Arabidopsis thaliana	cis-acting element involved in the abscisic acid responsiveness
BnLBD100	ABRE	ACGTG	1060	+	Arabidopsis thaliana	cis-acting element involved in the abscisic acid responsiveness
BnLBD100	ABRE	ACGTG	1329	-	Arabidopsis thaliana	cis-acting element involved in the abscisic acid responsiveness
BnLBD100		motif_sequence	119	+	organism	short_function
BnLBD100		motif_sequence	261	-	organism	short_function
BnLBD100		motif_sequence	538	-	organism	short_function
BnLBD100		motif_sequence	573	+	organism	short_function
BnLBD100		motif_sequence	612	+	organism	short_function
BnLBD100		motif_sequence	902	+	organism	short_function
BnLBD100		motif_sequence	1023	-	organism	short_function
BnLBD100		motif_sequence	1029	-	organism	short_function
BnLBD100		motif_sequence	1187	+	organism	short_function
BnLBD100		motif_sequence	1206	+	organism	short_function
BnLBD100		motif_sequence	1224	+	organism	short_function
BnLBD100		motif_sequence	1266	+	organism	short_function
BnLBD100		motif_sequence	1276	+	organism	short_function
BnLBD100		motif_sequence	1420	-	organism	short_function
BnLBD100	CAAT-box	CAAAT	10	-	Pisum sativum	common cis-acting element in promoter and enhancer regions
BnLBD100	CAAT-box	CAAAT	39	+	Pisum sativum	common cis-acting element in promoter and enhancer regions
BnLBD100	CAAT-box	CCAAT	72	-	Arabidopsis thaliana	common cis-acting element in promoter and enhancer regions
BnLBD100	CAAT-box	CCAAT	206	+	Arabidopsis thaliana	common cis-acting element in promoter and enhancer regions
BnLBD100	CAAT-box	CCAAT	435	-	Arabidopsis thaliana	common cis-acting element in promoter and enhancer regions
BnLBD100	CAAT-box	CCAAT	748	+	Arabidopsis thaliana	common cis-acting element in promoter and enhancer regions
BnLBD100	CAAT-box	CCAAT	941	+	Arabidopsis thaliana	common cis-acting element in promoter and enhancer regions
BnLBD100	CAAT-box	CAAAT	1286	-	Pisum sativum	common cis-acting element in promoter and enhancer regions
BnLBD100	CAAT-box	CAAAT	1293	-	Pisum sativum	common cis-acting element in promoter and enhancer regions
BnLBD100	CAAT-box	CAAAT	1515	+	Pisum sativum	common cis-acting element in promoter and enhancer regions
BnLBD100	CAAT-box	CCAAT	1555	-	Arabidopsis thaliana	common cis-acting element in promoter and enhancer regions
BnLBD100	CAAT-box	TGCCAAC	1602	+	Petunia hybrida	common cis-acting element in promoter and enhancer regions
BnLBD100	CAAT-box	CAAAT	1717	+	Pisum sativum	common cis-acting element in promoter and enhancer regions
BnLBD100	CAAT-box	CAAAT	1903	+	Pisum sativum	common cis-acting element in promoter and enhancer regions
BnLBD100	GCN4_motif	TGAGTCA	1875	-	Oryza sativa	cis-regulatory element involved in endosperm expression
BnLBD101	AE-box	AGAAACAA	47	+	Arabidopsis thaliana	part of a module for light response
BnLBD101	circadian	CAAAGATATC	160	-	Lycopersicon esculentum	cis-acting regulatory element involved in circadian control
BnLBD101	HD-Zip 1	CAAT(A/T)ATTG	819	+	Arabidopsis thaliana	element involved in differentiation of the palisade mesophyll cells
BnLBD101	CCAAT-box	CAACGG	1115	+	Hordeum vulgare	MYBHv1 binding site
BnLBD101	CGTCA-motif	CGTCA	1156	+	Hordeum vulgare	cis-acting regulatory element involved in the MeJA-responsiveness
BnLBD101	ABRE	CACGTG	347	+	Arabidopsis thaliana	cis-acting element involved in the abscisic acid responsiveness
BnLBD101	ABRE	ACGTG	348	+	Arabidopsis thaliana	cis-acting element involved in the abscisic acid responsiveness
BnLBD101	ABRE	TACGGTC	1668	+	Arabidopsis thaliana	cis-acting element involved in the abscisic acid responsiveness
BnLBD101	A-box	CCGTCC	1086	-	Petroselinum crispum	cis-acting regulatory element
BnLBD101	3-AF1 binding site	TAAGAGAGGAA	483	-	Solanum tuberosum	light responsive element
BnLBD101	CAAT-box	CAAAT	36	+	Pisum sativum	common cis-acting element in promoter and enhancer regions
BnLBD101	CAAT-box	CAAAT	273	+	Pisum sativum	common cis-acting element in promoter and enhancer regions
BnLBD101	CAAT-box	CAAAT	299	-	Pisum sativum	common cis-acting element in promoter and enhancer regions
BnLBD101	CAAT-box	CCAAT	500	+	Arabidopsis thaliana	common cis-acting element in promoter and enhancer regions
BnLBD101	CAAT-box	CAAAT	515	+	Pisum sativum	common cis-acting element in promoter and enhancer regions
BnLBD101	CAAT-box	CAAAT	518	-	Pisum sativum	common cis-acting element in promoter and enhancer regions
BnLBD101	CAAT-box	CAAAT	540	+	Pisum sativum	common cis-acting element in promoter and enhancer regions
BnLBD101	CAAT-box	TGCCAAC	719	-	Petunia hybrida	common cis-acting element in promoter and enhancer regions
BnLBD101	CAAT-box	CAAAT	799	-	Pisum sativum	common cis-acting element in promoter and enhancer regions
BnLBD101	CAAT-box	CCAAT	824	-	Arabidopsis thaliana	common cis-acting element in promoter and enhancer regions
BnLBD101	CAAT-box	CAAAT	1002	+	Pisum sativum	common cis-acting element in promoter and enhancer regions
BnLBD101	CAAT-box	CCCAATTT	1184	+	Arabidopsis thaliana	common cis-acting element in promoter and enhancer regions
BnLBD101	CAAT-box	CCAAT	1185	+	Arabidopsis thaliana	common cis-acting element in promoter and enhancer regions
BnLBD101	CAAT-box	CAAAT	1341	-	Pisum sativum	common cis-acting element in promoter and enhancer regions
BnLBD101	CAAT-box	CAAAT	1433	-	Pisum sativum	common cis-acting element in promoter and enhancer regions
BnLBD101	CAAT-box	CAAAT	1482	-	Pisum sativum	common cis-acting element in promoter and enhancer regions
BnLBD101	CAAT-box	CAAAT	1656	-	Pisum sativum	common cis-acting element in promoter and enhancer regions
BnLBD101		motif_sequence	664	+	organism	short_function
BnLBD101		motif_sequence	687	-	organism	short_function
BnLBD101		motif_sequence	712	+	organism	short_function
BnLBD101		motif_sequence	834	-	organism	short_function
BnLBD101		motif_sequence	1018	-	organism	short_function
BnLBD101		motif_sequence	1199	+	organism	short_function
BnLBD101		motif_sequence	1221	+	organism	short_function
BnLBD101		motif_sequence	1366	-	organism	short_function
BnLBD101		motif_sequence	1506	-	organism	short_function
BnLBD101		motif_sequence	1591	+	organism	short_function
BnLBD101		motif_sequence	1683	+	organism	short_function
BnLBD101		motif_sequence	1811	-	organism	short_function
BnLBD101	G-box	CACGTG	347	+	Arabidopsis thaliana	cis-acting regulatory element involved in light responsiveness
BnLBD101	G-box	TAACACGTAG	356	+	Brassica oleracea	cis-acting regulatory element involved in light responsiveness
BnLBD101	Gap-box	CAAATGAA(A/G)A	1002	+	Arabidopsis thaliana	part of a light responsive element
BnLBD101	TGACG-motif	TGACG	1156	-	Hordeum vulgare	cis-acting regulatory element involved in the MeJA-responsiveness
BnLBD101	MBS	CAACTG	717	-	Arabidopsis thaliana	MYB binding site involved in drought-inducibility
BnLBD101	TATA-box	TACAAAA	61	+	Oryza sativa	core promoter element around -30 of transcription start
BnLBD101	TATA-box	TATAAAA	414	-	Pisum sativum	core promoter element around -30 of transcription start
BnLBD101	TATA-box	TATAAA	415	-	Helianthus annuus	core promoter element around -30 of transcription start
BnLBD101	TATA-box	TATAA	416	-	Arabidopsis thaliana	core promoter element around -30 of transcription start
BnLBD101	TATA-box	TATA	417	+	Arabidopsis thaliana	core promoter element around -30 of transcription start
BnLBD101	TATA-box	TATA	452	+	Arabidopsis thaliana	core promoter element around -30 of transcription start
BnLBD101	TATA-box	ATTATA	490	+	Brassica napus	core promoter element around -30 of transcription start
BnLBD101	TATA-box	TATAA	491	-	Arabidopsis thaliana	core promoter element around -30 of transcription start
BnLBD101	TATA-box	TATA	492	+	Arabidopsis thaliana	core promoter element around -30 of transcription start
BnLBD101	TATA-box	TATA	781	+	Arabidopsis thaliana	core promoter element around -30 of transcription start
BnLBD101	TATA-box	TATATAA	793	-	Arabidopsis thaliana	core promoter element around -30 of transcription start
BnLBD101	TATA-box	TATATA	794	+	Arabidopsis thaliana	core promoter element around -30 of transcription start
BnLBD101	TATA-box	ATATAT	795	+	Brassica napus	core promoter element around -30 of transcription start
BnLBD101	TATA-box	TATA	796	+	Arabidopsis thaliana	core promoter element around -30 of transcription start
BnLBD101	TATA-box	TATAA	1121	-	Arabidopsis thaliana	core promoter element around -30 of transcription start
BnLBD101	TATA-box	TATA	1122	-	Arabidopsis thaliana	core promoter element around -30 of transcription start
BnLBD101	TATA-box	TATACA	1136	-	Helianthus annuus	core promoter element around -30 of transcription start
BnLBD101	TATA-box	TATATA	1138	-	Arabidopsis thaliana	core promoter element around -30 of transcription start
BnLBD101	TATA-box	ATATAA	1139	+	Brassica oleracea	core promoter element around -30 of transcription start
BnLBD101	TATA-box	TATA	1140	-	Arabidopsis thaliana	core promoter element around -30 of transcription start
BnLBD101	TATA-box	taTATAAAtc	1234	+	Arabidopsis thaliana	core promoter element around -30 of transcription start
BnLBD101	TATA-box	TATAA	1235	-	Arabidopsis thaliana	core promoter element around -30 of transcription start
BnLBD101	TATA-box	TATA	1236	-	Arabidopsis thaliana	core promoter element around -30 of transcription start
BnLBD101	TATA-box	taTATAAAtc	1432	-	Arabidopsis thaliana	core promoter element around -30 of transcription start
BnLBD101	TATA-box	TATACA	1436	-	Helianthus annuus	core promoter element around -30 of transcription start
BnLBD101	TATA-box	TATA	1438	-	Arabidopsis thaliana	core promoter element around -30 of transcription start
BnLBD101	TATA-box	taTATAAAtc	1558	-	Arabidopsis thaliana	core promoter element around -30 of transcription start
BnLBD101	TATA-box	TATAAAT	1559	-	Brassica juncea	core promoter element around -30 of transcription start
BnLBD101	TATA-box	TATAAA	1560	-	Helianthus annuus	core promoter element around -30 of transcription start
BnLBD101	TATA-box	TATAA	1561	-	Arabidopsis thaliana	core promoter element around -30 of transcription start
BnLBD101	TATA-box	TATA	1562	-	Arabidopsis thaliana	core promoter element around -30 of transcription start
BnLBD101	TATA-box	TATAA	1601	-	Arabidopsis thaliana	core promoter element around -30 of transcription start
BnLBD101	TATA-box	TATA	1602	-	Arabidopsis thaliana	core promoter element around -30 of transcription start
BnLBD101	TATA-box	TATTTAAA	1624	-	Arabidopsis thaliana	core promoter element around -30 of transcription start
BnLBD101	TATA-box	TATA	1738	-	Arabidopsis thaliana	core promoter element around -30 of transcription start
BnLBD101	TATA-box	TACAAAA	1817	-	Oryza sativa	core promoter element around -30 of transcription start
BnLBD101	TATA-box	TATAAGAA	1915	-	Zea mays	core promoter element around -30 of transcription start
BnLBD101	TATA-box	TATAA	1918	-	Arabidopsis thaliana	core promoter element around -30 of transcription start
BnLBD101	TATA-box	TATA	1919	-	Arabidopsis thaliana	core promoter element around -30 of transcription start
BnLBD101	TCT-motif	TCTTAC	125	+	Arabidopsis thaliana	part of a light responsive element
BnLBD101	TCT-motif	TCTTAC	1452	-	Arabidopsis thaliana	part of a light responsive element
BnLBD101	G-Box	CACGTG	347	+	Pisum sativum	cis-acting regulatory element involved in light responsiveness
BnLBD101	Box 4	ATTAAT	71	+	Petroselinum crispum	part of a conserved DNA module involved in light responsiveness
BnLBD101	Box 4	ATTAAT	421	+	Petroselinum crispum	part of a conserved DNA module involved in light responsiveness
BnLBD101	GARE-motif	TCTGTTG	1584	+	Brassica oleracea	gibberellin-responsive element
BnLBD101	Sp1	GGGCGG	1254	+	Oryza sativa	light responsive element
BnLBD101	ARE	AAACCA	1691	-	Zea mays	cis-acting regulatory element essential for the anaerobic induction
BnLBD102	RY-element	CATGCATG	5	+	Helianthus annuus	cis-acting regulatory element involved in seed-specific regulation
BnLBD102	TATA-box	TATAAA	225	-	Helianthus annuus	core promoter element around -30 of transcription start
BnLBD102	TATA-box	TATAA	226	-	Arabidopsis thaliana	core promoter element around -30 of transcription start
BnLBD102	TATA-box	TATA	227	+	Arabidopsis thaliana	core promoter element around -30 of transcription start
BnLBD102	TATA-box	TATAAAA	275	-	Pisum sativum	core promoter element around -30 of transcription start
BnLBD102	TATA-box	TATAAA	276	-	Helianthus annuus	core promoter element around -30 of transcription start
BnLBD102	TATA-box	TATATAA	277	-	Arabidopsis thaliana	core promoter element around -30 of transcription start
BnLBD102	TATA-box	TATATA	278	+	Arabidopsis thaliana	core promoter element around -30 of transcription start
BnLBD102	TATA-box	ATATAT	279	+	Brassica napus	core promoter element around -30 of transcription start
BnLBD102	TATA-box	TATA	280	+	Arabidopsis thaliana	core promoter element around -30 of transcription start
BnLBD102	TATA-box	ATATAT	359	+	Brassica napus	core promoter element around -30 of transcription start
BnLBD102	TATA-box	TATA	360	+	Arabidopsis thaliana	core promoter element around -30 of transcription start
BnLBD102	TATA-box	TATA	638	+	Arabidopsis thaliana	core promoter element around -30 of transcription start
BnLBD102	TATA-box	TATAAAA	695	-	Pisum sativum	core promoter element around -30 of transcription start
BnLBD102	TATA-box	TATAAA	696	-	Helianthus annuus	core promoter element around -30 of transcription start
BnLBD102	TATA-box	TATAA	697	-	Arabidopsis thaliana	core promoter element around -30 of transcription start
BnLBD102	TATA-box	TATA	698	+	Arabidopsis thaliana	core promoter element around -30 of transcription start
BnLBD102	TATA-box	ATATAT	722	+	Brassica napus	core promoter element around -30 of transcription start
BnLBD102	TATA-box	TATA	723	+	Arabidopsis thaliana	core promoter element around -30 of transcription start
BnLBD102	TATA-box	TATA	1048	-	Arabidopsis thaliana	core promoter element around -30 of transcription start
BnLBD102	TATA-box	ATATAA	1087	+	Brassica oleracea	core promoter element around -30 of transcription start
BnLBD102	TATA-box	TATA	1088	-	Arabidopsis thaliana	core promoter element around -30 of transcription start
BnLBD102	TATA-box	TACAAAA	1110	+	Oryza sativa	core promoter element around -30 of transcription start
BnLBD102	TATA-box	TATA	1118	-	Arabidopsis thaliana	core promoter element around -30 of transcription start
BnLBD102	TATA-box	TACAAAA	1159	+	Oryza sativa	core promoter element around -30 of transcription start
BnLBD102	TATA-box	ATTATA	1328	+	Brassica napus	core promoter element around -30 of transcription start
BnLBD102	TATA-box	TATAA	1329	-	Arabidopsis thaliana	core promoter element around -30 of transcription start
BnLBD102	TATA-box	TATA	1330	-	Arabidopsis thaliana	core promoter element around -30 of transcription start
BnLBD102	TATA-box	ATATAT	1485	-	Brassica napus	core promoter element around -30 of transcription start
BnLBD102	TATA-box	TATA	1486	-	Arabidopsis thaliana	core promoter element around -30 of transcription start
BnLBD102	TATA-box	TATAA	1494	-	Arabidopsis thaliana	core promoter element around -30 of transcription start
BnLBD102	TATA-box	TATA	1495	-	Arabidopsis thaliana	core promoter element around -30 of transcription start
BnLBD102	TATA-box	taTATAAAtc	1568	-	Arabidopsis thaliana	core promoter element around -30 of transcription start
BnLBD102	TATA-box	ATATAT	1569	-	Brassica napus	core promoter element around -30 of transcription start
BnLBD102	TATA-box	TATATA	1570	-	Arabidopsis thaliana	core promoter element around -30 of transcription start
BnLBD102	TATA-box	ATATAT	1571	-	Brassica napus	core promoter element around -30 of transcription start
BnLBD102	TATA-box	TATATA	1572	-	Arabidopsis thaliana	core promoter element around -30 of transcription start
BnLBD102	TATA-box	ATATAT	1573	-	Brassica napus	core promoter element around -30 of transcription start
BnLBD102	TATA-box	TATA	1574	-	Arabidopsis thaliana	core promoter element around -30 of transcription start
BnLBD102	TATA-box	ATATAA	1613	+	Brassica oleracea	core promoter element around -30 of transcription start
BnLBD102	TATA-box	TATA	1614	-	Arabidopsis thaliana	core promoter element around -30 of transcription start
BnLBD102	Box 4	ATTAAT	1831	-	Petroselinum crispum	part of a conserved DNA module involved in light responsiveness
BnLBD102	G-box	CACGTC	13	-	Zea mays	cis-acting regulatory element involved in light responsiveness
BnLBD102	G-box	TACGTG	640	+	Arabidopsis thaliana	cis-acting regulatory element involved in light responsiveness
BnLBD102	G-box	TACGTG	1579	-	Arabidopsis thaliana	cis-acting regulatory element involved in light responsiveness
BnLBD102	MBSI	aaaAaaC(G/C)GTTA	923	+	Petunia hybrida	MYB binding site involved in flavonoid biosynthetic genes regulation
BnLBD102	GATA-motif	AAGATAAGATT	298	+	Arabidopsis thaliana	part of a light responsive element
BnLBD102	ARE	AAACCA	735	+	Zea mays	cis-acting regulatory element essential for the anaerobic induction
BnLBD102	ARE	AAACCA	1640	-	Zea mays	cis-acting regulatory element essential for the anaerobic induction
BnLBD102	GARE-motif	TCTGTTG	703	+	Brassica oleracea	gibberellin-responsive element
BnLBD102	TATC-box	TATCCCA	181	+	Oryza sativa	cis-acting element involved in gibberellin-responsiveness
BnLBD102	TATC-box	TATCCCA	333	+	Oryza sativa	cis-acting element involved in gibberellin-responsiveness
BnLBD102	MSA-like	(T/C)C(T/C)AACGG(T/C)(T/C)A	1884	-	Catharanthus roseus	cis-acting element involved in cell cycle regulation
BnLBD102	CCAAT-box	CAACGG	1887	-	Hordeum vulgare	MYBHv1 binding site
BnLBD102	CAAT-box	CCAAT	142	-	Arabidopsis thaliana	common cis-acting element in promoter and enhancer regions
BnLBD102	CAAT-box	CCAAT	337	+	Arabidopsis thaliana	common cis-acting element in promoter and enhancer regions
BnLBD102	CAAT-box	CAAAT	363	-	Pisum sativum	common cis-acting element in promoter and enhancer regions
BnLBD102	CAAT-box	CAAAT	665	-	Pisum sativum	common cis-acting element in promoter and enhancer regions
BnLBD102	CAAT-box	CAAAT	672	-	Pisum sativum	common cis-acting element in promoter and enhancer regions
BnLBD102	CAAT-box	CAAAT	717	-	Pisum sativum	common cis-acting element in promoter and enhancer regions
BnLBD102	CAAT-box	CAAAT	739	+	Pisum sativum	common cis-acting element in promoter and enhancer regions
BnLBD102	CAAT-box	CCAAT	847	-	Arabidopsis thaliana	common cis-acting element in promoter and enhancer regions
BnLBD102	CAAT-box	CAAAT	982	-	Pisum sativum	common cis-acting element in promoter and enhancer regions
BnLBD102	CAAT-box	CAAAT	1141	-	Pisum sativum	common cis-acting element in promoter and enhancer regions
BnLBD102	CAAT-box	CCAAT	1897	-	Arabidopsis thaliana	common cis-acting element in promoter and enhancer regions
BnLBD102	CAAT-box	CAAAT	1928	+	Pisum sativum	common cis-acting element in promoter and enhancer regions
BnLBD102	CAAT-box	CAAAT	1937	+	Pisum sativum	common cis-acting element in promoter and enhancer regions
BnLBD102		motif_sequence	159	-	organism	short_function
BnLBD102		motif_sequence	217	+	organism	short_function
BnLBD102		motif_sequence	390	-	organism	short_function
BnLBD102		motif_sequence	650	-	organism	short_function
BnLBD102		motif_sequence	754	+	organism	short_function
BnLBD102		motif_sequence	807	-	organism	short_function
BnLBD102		motif_sequence	1042	+	organism	short_function
BnLBD102		motif_sequence	1156	+	organism	short_function
BnLBD102		motif_sequence	1186	-	organism	short_function
BnLBD102		motif_sequence	1321	-	organism	short_function
BnLBD102		motif_sequence	1558	+	organism	short_function
BnLBD102		motif_sequence	1722	-	organism	short_function
BnLBD102		motif_sequence	1854	+	organism	short_function
BnLBD102	TCA-element	CCATCTTTTT	423	+	Nicotiana tabacum	cis-acting element involved in salicylic acid responsiveness
BnLBD102	MRE	AACCTAA	32	-	Petroselinum crispum	MYB binding site involved in light responsiveness
BnLBD102	MRE	AACCTAA	1074	+	Petroselinum crispum	MYB binding site involved in light responsiveness
BnLBD102	MRE	AACCTAA	1353	+	Petroselinum crispum	MYB binding site involved in light responsiveness
BnLBD102	MRE	AACCTAA	1445	+	Petroselinum crispum	MYB binding site involved in light responsiveness
BnLBD102	ABRE	ACGTG	14	+	Arabidopsis thaliana	cis-acting element involved in the abscisic acid responsiveness
BnLBD102	ABRE	ACGTG	641	+	Arabidopsis thaliana	cis-acting element involved in the abscisic acid responsiveness
BnLBD102	ABRE	ACGTG	1579	-	Arabidopsis thaliana	cis-acting element involved in the abscisic acid responsiveness
BnLBD102	A-box	CCGTCC	1214	+	Petroselinum crispum	cis-acting regulatory element
BnLBD103	O2-site	GATGACATGG	1603	-	Zea mays	cis-acting regulatory element involved in zein metabolism regulation
BnLBD103	LTR	CCGAAA	906	+	Hordeum vulgare	cis-acting element involved in low-temperature responsiveness
BnLBD103	LTR	CCGAAA	979	+	Hordeum vulgare	cis-acting element involved in low-temperature responsiveness
BnLBD103	LTR	CCGAAA	1007	+	Hordeum vulgare	cis-acting element involved in low-temperature responsiveness
BnLBD103	LTR	CCGAAA	1390	+	Hordeum vulgare	cis-acting element involved in low-temperature responsiveness
BnLBD103	LTR	CCGAAA	1401	+	Hordeum vulgare	cis-acting element involved in low-temperature responsiveness
BnLBD103	LTR	CCGAAA	1451	+	Hordeum vulgare	cis-acting element involved in low-temperature responsiveness
BnLBD103	LTR	CCGAAA	1490	+	Hordeum vulgare	cis-acting element involved in low-temperature responsiveness
BnLBD103	GATA-motif	GATAGGG	89	-	Pisum sativum	part of a light responsive element
BnLBD103	GATA-motif	GATAGGA	779	+	Arabidopsis thaliana	part of a light responsive element
BnLBD103	ARE	AAACCA	930	-	Zea mays	cis-acting regulatory element essential for the anaerobic induction
BnLBD103	ARE	AAACCA	1215	+	Zea mays	cis-acting regulatory element essential for the anaerobic induction
BnLBD103	ATC-motif	AGTAATCT	1649	-	Spinacia oleracea	part of a conserved DNA module involved in light responsiveness
BnLBD103	G-Box	CACGTT	322	-	Pisum sativum	cis-acting regulatory element involved in light responsiveness
BnLBD103	TCT-motif	TCTTAC	313	-	Arabidopsis thaliana	part of a light responsive element
BnLBD103	TATA-box	ATTATA	13	+	Brassica napus	core promoter element around -30 of transcription start
BnLBD103	TATA-box	TATAA	14	-	Arabidopsis thaliana	core promoter element around -30 of transcription start
BnLBD103	TATA-box	TATA	15	+	Arabidopsis thaliana	core promoter element around -30 of transcription start
BnLBD103	TATA-box	TATA	49	+	Arabidopsis thaliana	core promoter element around -30 of transcription start
BnLBD103	TATA-box	ATATAT	367	+	Brassica napus	core promoter element around -30 of transcription start
BnLBD103	TATA-box	TATATA	368	+	Arabidopsis thaliana	core promoter element around -30 of transcription start
BnLBD103	TATA-box	TATA	370	+	Arabidopsis thaliana	core promoter element around -30 of transcription start
BnLBD103	TATA-box	TATAA	395	-	Arabidopsis thaliana	core promoter element around -30 of transcription start
BnLBD103	TATA-box	TATA	396	+	Arabidopsis thaliana	core promoter element around -30 of transcription start
BnLBD103	TATA-box	TATATAA	525	-	Arabidopsis thaliana	core promoter element around -30 of transcription start
BnLBD103	TATA-box	TATATA	526	+	Arabidopsis thaliana	core promoter element around -30 of transcription start
BnLBD103	TATA-box	ATATAT	527	+	Brassica napus	core promoter element around -30 of transcription start
BnLBD103	TATA-box	TATATA	528	+	Arabidopsis thaliana	core promoter element around -30 of transcription start
BnLBD103	TATA-box	ATATAT	529	+	Brassica napus	core promoter element around -30 of transcription start
BnLBD103	TATA-box	TATATA	530	+	Arabidopsis thaliana	core promoter element around -30 of transcription start
BnLBD103	TATA-box	ATATAT	531	+	Brassica napus	core promoter element around -30 of transcription start
BnLBD103	TATA-box	TATATA	532	+	Arabidopsis thaliana	core promoter element around -30 of transcription start
BnLBD103	TATA-box	ATATAT	533	+	Brassica napus	core promoter element around -30 of transcription start
BnLBD103	TATA-box	TATA	534	+	Arabidopsis thaliana	core promoter element around -30 of transcription start
BnLBD103	TATA-box	ATATAA	573	+	Brassica oleracea	core promoter element around -30 of transcription start
BnLBD103	TATA-box	TATA	574	+	Arabidopsis thaliana	core promoter element around -30 of transcription start
BnLBD103	TATA-box	TATACA	624	-	Helianthus annuus	core promoter element around -30 of transcription start
BnLBD103	TATA-box	TATA	626	+	Arabidopsis thaliana	core promoter element around -30 of transcription start
BnLBD103	TATA-box	taTATAAAtc	1015	-	Arabidopsis thaliana	core promoter element around -30 of transcription start
BnLBD103	TATA-box	TATA	1021	-	Arabidopsis thaliana	core promoter element around -30 of transcription start
BnLBD103	TATA-box	TATATAA	1030	-	Arabidopsis thaliana	core promoter element around -30 of transcription start
BnLBD103	TATA-box	TATATA	1031	-	Arabidopsis thaliana	core promoter element around -30 of transcription start
BnLBD103	TATA-box	ATATAA	1032	+	Brassica oleracea	core promoter element around -30 of transcription start
BnLBD103	TATA-box	TATA	1033	-	Arabidopsis thaliana	core promoter element around -30 of transcription start
BnLBD103	TATA-box	ATATAT	1038	-	Brassica napus	core promoter element around -30 of transcription start
BnLBD103	TATA-box	TATA	1039	-	Arabidopsis thaliana	core promoter element around -30 of transcription start
BnLBD103	TATA-box	ATATAT	1076	-	Brassica napus	core promoter element around -30 of transcription start
BnLBD103	TATA-box	TATATA	1077	-	Arabidopsis thaliana	core promoter element around -30 of transcription start
BnLBD103	TATA-box	ATATAA	1078	+	Brassica oleracea	core promoter element around -30 of transcription start
BnLBD103	TATA-box	TATA	1079	-	Arabidopsis thaliana	core promoter element around -30 of transcription start
BnLBD103	TATA-box	TATACA	1116	-	Helianthus annuus	core promoter element around -30 of transcription start
BnLBD103	TATA-box	TATA	1118	-	Arabidopsis thaliana	core promoter element around -30 of transcription start
BnLBD103	TATA-box	TATACA	1140	-	Helianthus annuus	core promoter element around -30 of transcription start
BnLBD103	TATA-box	TATA	1142	-	Arabidopsis thaliana	core promoter element around -30 of transcription start
BnLBD103	TATA-box	TATA	1158	-	Arabidopsis thaliana	core promoter element around -30 of transcription start
BnLBD103	TATA-box	ATTATA	1227	+	Brassica napus	core promoter element around -30 of transcription start
BnLBD103	TATA-box	TATAA	1228	-	Arabidopsis thaliana	core promoter element around -30 of transcription start
BnLBD103	TATA-box	TATA	1229	-	Arabidopsis thaliana	core promoter element around -30 of transcription start
BnLBD103	TATA-box	ATATAA	1279	+	Brassica oleracea	core promoter element around -30 of transcription start
BnLBD103	TATA-box	TATA	1280	-	Arabidopsis thaliana	core promoter element around -30 of transcription start
BnLBD103	TATA-box	TATAAAA	1289	-	Pisum sativum	core promoter element around -30 of transcription start
BnLBD103	TATA-box	TATAAA	1290	-	Helianthus annuus	core promoter element around -30 of transcription start
BnLBD103	TATA-box	TATAA	1291	-	Arabidopsis thaliana	core promoter element around -30 of transcription start
BnLBD103	TATA-box	TATA	1292	-	Arabidopsis thaliana	core promoter element around -30 of transcription start
BnLBD103	TATA-box	TATACA	1313	-	Helianthus annuus	core promoter element around -30 of transcription start
BnLBD103	TATA-box	TATATA	1315	-	Arabidopsis thaliana	core promoter element around -30 of transcription start
BnLBD103	TATA-box	ATATAA	1316	+	Brassica oleracea	core promoter element around -30 of transcription start
BnLBD103	TATA-box	TATA	1317	-	Arabidopsis thaliana	core promoter element around -30 of transcription start
BnLBD103	TATA-box	TATA	1463	-	Arabidopsis thaliana	core promoter element around -30 of transcription start
BnLBD103	TATA-box	TATA	1548	-	Arabidopsis thaliana	core promoter element around -30 of transcription start
BnLBD103	TATA-box	TATACA	1571	-	Helianthus annuus	core promoter element around -30 of transcription start
BnLBD103	TATA-box	TATA	1573	-	Arabidopsis thaliana	core promoter element around -30 of transcription start
BnLBD103	TATA-box	TATA	1594	-	Arabidopsis thaliana	core promoter element around -30 of transcription start
BnLBD103	TATA-box	TATATA	1629	-	Arabidopsis thaliana	core promoter element around -30 of transcription start
BnLBD103	TATA-box	ATATAT	1630	-	Brassica napus	core promoter element around -30 of transcription start
BnLBD103	TATA-box	TATA	1631	-	Arabidopsis thaliana	core promoter element around -30 of transcription start
BnLBD103	TATA-box	TATAA	1694	-	Arabidopsis thaliana	core promoter element around -30 of transcription start
BnLBD103	TATA-box	TATA	1695	-	Arabidopsis thaliana	core promoter element around -30 of transcription start
BnLBD103	TATA-box	TATA	1725	-	Arabidopsis thaliana	core promoter element around -30 of transcription start
BnLBD103	TATA-box	ATTATA	1737	+	Brassica napus	core promoter element around -30 of transcription start
BnLBD103	TATA-box	TATAA	1738	-	Arabidopsis thaliana	core promoter element around -30 of transcription start
BnLBD103	TATA-box	TATA	1739	-	Arabidopsis thaliana	core promoter element around -30 of transcription start
BnLBD103	TATA-box	TATAAA	1784	-	Helianthus annuus	core promoter element around -30 of transcription start
BnLBD103	TATA-box	TATAA	1785	-	Arabidopsis thaliana	core promoter element around -30 of transcription start
BnLBD103	TATA-box	TATA	1786	-	Arabidopsis thaliana	core promoter element around -30 of transcription start
BnLBD103	TATA-box	TATA	1805	-	Arabidopsis thaliana	core promoter element around -30 of transcription start
BnLBD103	TATA-box	ATATAT	1830	-	Brassica napus	core promoter element around -30 of transcription start
BnLBD103	TATA-box	TATATA	1831	-	Arabidopsis thaliana	core promoter element around -30 of transcription start
BnLBD103	TATA-box	ATATAA	1832	+	Brassica oleracea	core promoter element around -30 of transcription start
BnLBD103	TATA-box	TATA	1833	-	Arabidopsis thaliana	core promoter element around -30 of transcription start
BnLBD103	TATA-box	ATATAT	1851	-	Brassica napus	core promoter element around -30 of transcription start
BnLBD103	TATA-box	TATATA	1852	-	Arabidopsis thaliana	core promoter element around -30 of transcription start
BnLBD103	TATA-box	ATATAA	1853	+	Brassica oleracea	core promoter element around -30 of transcription start
BnLBD103	TATA-box	TATA	1854	-	Arabidopsis thaliana	core promoter element around -30 of transcription start
BnLBD103	TATA-box	ATATAA	1988	+	Brassica oleracea	core promoter element around -30 of transcription start
BnLBD103	TATA-box	TATA	1989	-	Arabidopsis thaliana	core promoter element around -30 of transcription start
BnLBD103	Box 4	ATTAAT	1192	-	Petroselinum crispum	part of a conserved DNA module involved in light responsiveness
BnLBD103	Box 4	ATTAAT	1345	-	Petroselinum crispum	part of a conserved DNA module involved in light responsiveness
BnLBD103	ABRE	ACGTG	323	+	Arabidopsis thaliana	cis-acting element involved in the abscisic acid responsiveness
BnLBD103	GA-motif	ATAGATAA	1197	-	Arabidopsis thaliana	part of a light responsive element
BnLBD103	GA-motif	ATAGATAA	1624	-	Arabidopsis thaliana	part of a light responsive element
BnLBD103	AT-rich element	ATAGAAATCAA	1013	-	Glycine max	binding site of AT-rich DNA binding protein (ATBP-1)
BnLBD103	chs-Unit 1 m1	ACCTAACCCGC	870	+	Hordeum vulgare	part of a light responsive element
BnLBD103	CAAT-box	CAAAT	45	+	Pisum sativum	common cis-acting element in promoter and enhancer regions
BnLBD103	CAAT-box	CCAAT	343	+	Arabidopsis thaliana	common cis-acting element in promoter and enhancer regions
BnLBD103	CAAT-box	CCAAT	460	-	Arabidopsis thaliana	common cis-acting element in promoter and enhancer regions
BnLBD103	CAAT-box	CAAAT	483	+	Pisum sativum	common cis-acting element in promoter and enhancer regions
BnLBD103	CAAT-box	CAAAT	618	-	Pisum sativum	common cis-acting element in promoter and enhancer regions
BnLBD103	CAAT-box	CAAAT	816	+	Pisum sativum	common cis-acting element in promoter and enhancer regions
BnLBD103	CAAT-box	CAAAT	1122	+	Pisum sativum	common cis-acting element in promoter and enhancer regions
BnLBD103	CAAT-box	CAAAT	1179	-	Pisum sativum	common cis-acting element in promoter and enhancer regions
BnLBD103	CAAT-box	CAAAT	1206	+	Pisum sativum	common cis-acting element in promoter and enhancer regions
BnLBD103	CAAT-box	CAAAT	1219	+	Pisum sativum	common cis-acting element in promoter and enhancer regions
BnLBD103	CAAT-box	CAAAT	1513	+	Pisum sativum	common cis-acting element in promoter and enhancer regions
BnLBD103	CAAT-box	CCAAT	1908	+	Arabidopsis thaliana	common cis-acting element in promoter and enhancer regions
BnLBD103	CAAT-box	CAAAT	1925	+	Pisum sativum	common cis-acting element in promoter and enhancer regions
BnLBD103		motif_sequence	185	-	organism	short_function
BnLBD103		motif_sequence	208	+	organism	short_function
BnLBD103		motif_sequence	213	+	organism	short_function
BnLBD103		motif_sequence	238	-	organism	short_function
BnLBD103		motif_sequence	253	-	organism	short_function
BnLBD103		motif_sequence	374	+	organism	short_function
BnLBD103		motif_sequence	423	-	organism	short_function
BnLBD103		motif_sequence	540	-	organism	short_function
BnLBD103		motif_sequence	635	-	organism	short_function
BnLBD103		motif_sequence	693	+	organism	short_function
BnLBD103		motif_sequence	714	-	organism	short_function
BnLBD103		motif_sequence	742	+	organism	short_function
BnLBD103		motif_sequence	1660	+	organism	short_function
BnLBD103		motif_sequence	1928	+	organism	short_function
BnLBD103	P-box	CCTTTTG	307	-	Oryza sativa	gibberellin-responsive element
BnLBD103	3-AF1 binding site	TAAGAGAGGAA	149	-	Solanum tuberosum	light responsive element
BnLBD103	MRE	AACCTAA	869	+	Petroselinum crispum	MYB binding site involved in light responsiveness
BnLBD103	HD-Zip 1	CAAT(A/T)ATTG	177	+	Arabidopsis thaliana	element involved in differentiation of the palisade mesophyll cells
BnLBD103	WUN-motif	AAATTTCCT	1863	-	Brassica oleracea	wound-responsive element
BnLBD103	AT-rich sequence	TAAAATACT	545	+	Pisum sativum	element for maximal elicitor-mediated activation (2copies)
BnLBD104	G-Box	CACGTG	1033	-	Pisum sativum	cis-acting regulatory element involved in light responsiveness
BnLBD104	MBS	CAACTG	1343	+	Arabidopsis thaliana	MYB binding site involved in drought-inducibility
BnLBD104	TATA-box	TATACA	71	-	Helianthus annuus	core promoter element around -30 of transcription start
BnLBD104	TATA-box	TATA	73	+	Arabidopsis thaliana	core promoter element around -30 of transcription start
BnLBD104	TATA-box	ATTATA	98	+	Brassica napus	core promoter element around -30 of transcription start
BnLBD104	TATA-box	TATAA	99	-	Arabidopsis thaliana	core promoter element around -30 of transcription start
BnLBD104	TATA-box	TATA	100	+	Arabidopsis thaliana	core promoter element around -30 of transcription start
BnLBD104	TATA-box	TATAA	157	-	Arabidopsis thaliana	core promoter element around -30 of transcription start
BnLBD104	TATA-box	TATA	158	+	Arabidopsis thaliana	core promoter element around -30 of transcription start
BnLBD104	TATA-box	TATAA	328	-	Arabidopsis thaliana	core promoter element around -30 of transcription start
BnLBD104	TATA-box	TATA	329	+	Arabidopsis thaliana	core promoter element around -30 of transcription start
BnLBD104	TATA-box	ccTATAAAaa	353	+	Arabidopsis thaliana	core promoter element around -30 of transcription start
BnLBD104	TATA-box	taTATAAAtc	507	-	Arabidopsis thaliana	core promoter element around -30 of transcription start
BnLBD104	TATA-box	ATATAT	512	+	Brassica napus	core promoter element around -30 of transcription start
BnLBD104	TATA-box	TATA	513	+	Arabidopsis thaliana	core promoter element around -30 of transcription start
BnLBD104	TATA-box	TATA	589	+	Arabidopsis thaliana	core promoter element around -30 of transcription start
BnLBD104	TATA-box	ATTATA	664	+	Brassica napus	core promoter element around -30 of transcription start
BnLBD104	TATA-box	TATAA	665	-	Arabidopsis thaliana	core promoter element around -30 of transcription start
BnLBD104	TATA-box	TATA	666	+	Arabidopsis thaliana	core promoter element around -30 of transcription start
BnLBD104	TATA-box	TATTTAAA	778	-	Arabidopsis thaliana	core promoter element around -30 of transcription start
BnLBD104	TATA-box	TATATA	820	+	Arabidopsis thaliana	core promoter element around -30 of transcription start
BnLBD104	TATA-box	TATA	822	+	Arabidopsis thaliana	core promoter element around -30 of transcription start
BnLBD104	TATA-box	TAAAGATT	957	+	Arabidopsis thaliana	core promoter element around -30 of transcription start
BnLBD104	TATA-box	TATAAA	979	-	Helianthus annuus	core promoter element around -30 of transcription start
BnLBD104	TATA-box	TATAA	980	-	Arabidopsis thaliana	core promoter element around -30 of transcription start
BnLBD104	TATA-box	TATA	981	+	Arabidopsis thaliana	core promoter element around -30 of transcription start
BnLBD104	TATA-box	ATTATA	1012	+	Brassica napus	core promoter element around -30 of transcription start
BnLBD104	TATA-box	TATAA	1013	-	Arabidopsis thaliana	core promoter element around -30 of transcription start
BnLBD104	TATA-box	TATA	1014	-	Arabidopsis thaliana	core promoter element around -30 of transcription start
BnLBD104	TATA-box	TATAAA	1088	-	Helianthus annuus	core promoter element around -30 of transcription start
BnLBD104	TATA-box	TATAA	1089	-	Arabidopsis thaliana	core promoter element around -30 of transcription start
BnLBD104	TATA-box	TATA	1090	-	Arabidopsis thaliana	core promoter element around -30 of transcription start
BnLBD104	TATA-box	TATACA	1215	-	Helianthus annuus	core promoter element around -30 of transcription start
BnLBD104	TATA-box	TATA	1217	-	Arabidopsis thaliana	core promoter element around -30 of transcription start
BnLBD104	TATA-box	TATA	1258	-	Arabidopsis thaliana	core promoter element around -30 of transcription start
BnLBD104	TATA-box	TATAAA	1382	-	Helianthus annuus	core promoter element around -30 of transcription start
BnLBD104	TATA-box	TATAA	1383	-	Arabidopsis thaliana	core promoter element around -30 of transcription start
BnLBD104	TATA-box	TATA	1384	-	Arabidopsis thaliana	core promoter element around -30 of transcription start
BnLBD104	TATA-box	TATAAAA	1560	-	Pisum sativum	core promoter element around -30 of transcription start
BnLBD104	TATA-box	TATAAA	1561	-	Helianthus annuus	core promoter element around -30 of transcription start
BnLBD104	TATA-box	TATAA	1562	-	Arabidopsis thaliana	core promoter element around -30 of transcription start
BnLBD104	TATA-box	TATA	1563	-	Arabidopsis thaliana	core promoter element around -30 of transcription start
BnLBD104	TATA-box	TATA	1650	-	Arabidopsis thaliana	core promoter element around -30 of transcription start
BnLBD104	TATA-box	TATATA	1807	-	Arabidopsis thaliana	core promoter element around -30 of transcription start
BnLBD104	TATA-box	ATATAT	1808	-	Brassica napus	core promoter element around -30 of transcription start
BnLBD104	TATA-box	TATATA	1809	-	Arabidopsis thaliana	core promoter element around -30 of transcription start
BnLBD104	TATA-box	TATA	1811	-	Arabidopsis thaliana	core promoter element around -30 of transcription start
BnLBD104	Box 4	ATTAAT	110	+	Petroselinum crispum	part of a conserved DNA module involved in light responsiveness
BnLBD104	Box 4	ATTAAT	962	+	Petroselinum crispum	part of a conserved DNA module involved in light responsiveness
BnLBD104	Box 4	ATTAAT	1982	-	Petroselinum crispum	part of a conserved DNA module involved in light responsiveness
BnLBD104	LAMP-element	CTTTATCA	632	+	Pisum sativum	part of a light responsive element
BnLBD104	TGACG-motif	TGACG	296	+	Hordeum vulgare	cis-acting regulatory element involved in the MeJA-responsiveness
BnLBD104	TGACG-motif	TGACG	1377	+	Hordeum vulgare	cis-acting regulatory element involved in the MeJA-responsiveness
BnLBD104	G-box	CACGTC	492	+	Zea mays	cis-acting regulatory element involved in light responsiveness
BnLBD104	G-box	CACGAC	495	-	Zea mays	cis-acting regulatory element involved in light responsiveness
BnLBD104	G-box	CACGTG	1033	-	Arabidopsis thaliana	cis-acting regulatory element involved in light responsiveness
BnLBD104	GATA-motif	GATAGGG	802	+	Pisum sativum	part of a light responsive element
BnLBD104	ARE	AAACCA	466	+	Zea mays	cis-acting regulatory element essential for the anaerobic induction
BnLBD104	ARE	AAACCA	1192	-	Zea mays	cis-acting regulatory element essential for the anaerobic induction
BnLBD104	ARE	AAACCA	1957	+	Zea mays	cis-acting regulatory element essential for the anaerobic induction
BnLBD104	GT1-motif	GGTTAA	911	-	Arabidopsis thaliana	light responsive element
BnLBD104	GT1-motif	GGTTAA	1168	-	Arabidopsis thaliana	light responsive element
BnLBD104	GT1-motif	GGTTAAT	1977	+	Avena sativa	light responsive element
BnLBD104	Sp1	GGGCGG	242	-	Oryza sativa	light responsive element
BnLBD104	CGTCA-motif	CGTCA	296	-	Hordeum vulgare	cis-acting regulatory element involved in the MeJA-responsiveness
BnLBD104	CGTCA-motif	CGTCA	1377	-	Hordeum vulgare	cis-acting regulatory element involved in the MeJA-responsiveness
BnLBD104	CAAT-box	CCAAT	353	+	Arabidopsis thaliana	common cis-acting element in promoter and enhancer regions
BnLBD104	CAAT-box	CAAAT	362	-	Pisum sativum	common cis-acting element in promoter and enhancer regions
BnLBD104	CAAT-box	CCAAT	412	-	Arabidopsis thaliana	common cis-acting element in promoter and enhancer regions
BnLBD104	CAAT-box	CCAAT	576	-	Arabidopsis thaliana	common cis-acting element in promoter and enhancer regions
BnLBD104	CAAT-box	CAAAT	685	+	Pisum sativum	common cis-acting element in promoter and enhancer regions
BnLBD104	CAAT-box	CAAAT	734	+	Pisum sativum	common cis-acting element in promoter and enhancer regions
BnLBD104	CAAT-box	CAAAT	899	+	Pisum sativum	common cis-acting element in promoter and enhancer regions
BnLBD104	CAAT-box	CAAAT	1022	-	Pisum sativum	common cis-acting element in promoter and enhancer regions
BnLBD104	CAAT-box	TGCCAAC	1053	-	Petunia hybrida	common cis-acting element in promoter and enhancer regions
BnLBD104	CAAT-box	CAAAT	1210	+	Pisum sativum	common cis-acting element in promoter and enhancer regions
BnLBD104	CAAT-box	CAAAT	1247	-	Pisum sativum	common cis-acting element in promoter and enhancer regions
BnLBD104	CAAT-box	CAAAT	1317	+	Pisum sativum	common cis-acting element in promoter and enhancer regions
BnLBD104	CAAT-box	CAAAT	1353	+	Pisum sativum	common cis-acting element in promoter and enhancer regions
BnLBD104	CAAT-box	CAAAT	1411	-	Pisum sativum	common cis-acting element in promoter and enhancer regions
BnLBD104	CAAT-box	CCAAT	1424	+	Arabidopsis thaliana	common cis-acting element in promoter and enhancer regions
BnLBD104	CAAT-box	CAAAT	1607	+	Pisum sativum	common cis-acting element in promoter and enhancer regions
BnLBD104	CAAT-box	CAAAT	1653	-	Pisum sativum	common cis-acting element in promoter and enhancer regions
BnLBD104	CAAT-box	CAAAT	1690	-	Pisum sativum	common cis-acting element in promoter and enhancer regions
BnLBD104	CAAT-box	CAAAT	1695	+	Pisum sativum	common cis-acting element in promoter and enhancer regions
BnLBD104	CAAT-box	CCAAT	1731	+	Arabidopsis thaliana	common cis-acting element in promoter and enhancer regions
BnLBD104	CAAT-box	CCAAT	1816	-	Arabidopsis thaliana	common cis-acting element in promoter and enhancer regions
BnLBD104	CAAT-box	CAAAT	1907	+	Pisum sativum	common cis-acting element in promoter and enhancer regions
BnLBD104	CAAT-box	CAAAT	1927	+	Pisum sativum	common cis-acting element in promoter and enhancer regions
BnLBD104		motif_sequence	11	+	organism	short_function
BnLBD104		motif_sequence	33	-	organism	short_function
BnLBD104		motif_sequence	129	+	organism	short_function
BnLBD104		motif_sequence	318	+	organism	short_function
BnLBD104		motif_sequence	1518	+	organism	short_function
BnLBD104		motif_sequence	1829	+	organism	short_function
BnLBD104		motif_sequence	1876	+	organism	short_function
BnLBD104		motif_sequence	1910	+	organism	short_function
BnLBD104		motif_sequence	1919	+	organism	short_function
BnLBD104		motif_sequence	1940	+	organism	short_function
BnLBD104	chs-CMA1a	TTACTTAA	741	+	Daucus carota	part of a light responsive element
BnLBD104	ABRE	ACGTG	492	-	Arabidopsis thaliana	cis-acting element involved in the abscisic acid responsiveness
BnLBD104	ABRE	CACGTG	1033	-	Arabidopsis thaliana	cis-acting element involved in the abscisic acid responsiveness
BnLBD104	ABRE	ACGTG	1034	+	Arabidopsis thaliana	cis-acting element involved in the abscisic acid responsiveness
BnLBD104	TGA-box	TGACGTAA	296	+	Glycine max	part of an auxin-responsive element
BnLBD105	LTR	CCGAAA	1993	+	Hordeum vulgare	cis-acting element involved in low-temperature responsiveness
BnLBD105	CAT-box	GCCACT	313	+	Arabidopsis thaliana	cis-acting regulatory element related to meristem expression
BnLBD105	G-box	CCACGTAA	1673	+	Brassica napus	cis-acting regulatory element involved in light responsiveness
BnLBD105	G-box	TACGTG	1674	-	Arabidopsis thaliana	cis-acting regulatory element involved in light responsiveness
BnLBD105	TGACG-motif	TGACG	784	-	Hordeum vulgare	cis-acting regulatory element involved in the MeJA-responsiveness
BnLBD105	TGACG-motif	TGACG	1246	+	Hordeum vulgare	cis-acting regulatory element involved in the MeJA-responsiveness
BnLBD105	TCT-motif	TCTTAC	1586	-	Arabidopsis thaliana	part of a light responsive element
BnLBD105	TATA-box	TATAAA	104	-	Helianthus annuus	core promoter element around -30 of transcription start
BnLBD105	TATA-box	TATAA	105	-	Arabidopsis thaliana	core promoter element around -30 of transcription start
BnLBD105	TATA-box	TATA	106	+	Arabidopsis thaliana	core promoter element around -30 of transcription start
BnLBD105	TATA-box	TATA	215	+	Arabidopsis thaliana	core promoter element around -30 of transcription start
BnLBD105	TATA-box	TACAAAA	425	-	Oryza sativa	core promoter element around -30 of transcription start
BnLBD105	TATA-box	TATAAAA	532	-	Pisum sativum	core promoter element around -30 of transcription start
BnLBD105	TATA-box	TATAAA	533	-	Helianthus annuus	core promoter element around -30 of transcription start
BnLBD105	TATA-box	TATAA	534	-	Arabidopsis thaliana	core promoter element around -30 of transcription start
BnLBD105	TATA-box	TATA	535	+	Arabidopsis thaliana	core promoter element around -30 of transcription start
BnLBD105	TATA-box	TATAAAA	651	-	Pisum sativum	core promoter element around -30 of transcription start
BnLBD105	TATA-box	TATAAA	652	-	Helianthus annuus	core promoter element around -30 of transcription start
BnLBD105	TATA-box	TATATAA	653	-	Arabidopsis thaliana	core promoter element around -30 of transcription start
BnLBD105	TATA-box	TATATA	654	+	Arabidopsis thaliana	core promoter element around -30 of transcription start
BnLBD105	TATA-box	ATATAT	655	+	Brassica napus	core promoter element around -30 of transcription start
BnLBD105	TATA-box	TATA	656	+	Arabidopsis thaliana	core promoter element around -30 of transcription start
BnLBD105	TATA-box	TATAAA	776	-	Helianthus annuus	core promoter element around -30 of transcription start
BnLBD105	TATA-box	TATAA	777	-	Arabidopsis thaliana	core promoter element around -30 of transcription start
BnLBD105	TATA-box	TATA	778	+	Arabidopsis thaliana	core promoter element around -30 of transcription start
BnLBD105	TATA-box	TATACA	808	-	Helianthus annuus	core promoter element around -30 of transcription start
BnLBD105	TATA-box	TATA	810	+	Arabidopsis thaliana	core promoter element around -30 of transcription start
BnLBD105	TATA-box	TATA	838	+	Arabidopsis thaliana	core promoter element around -30 of transcription start
BnLBD105	TATA-box	ATATAA	842	+	Brassica oleracea	core promoter element around -30 of transcription start
BnLBD105	TATA-box	TATA	843	+	Arabidopsis thaliana	core promoter element around -30 of transcription start
BnLBD105	TATA-box	TATA	916	+	Arabidopsis thaliana	core promoter element around -30 of transcription start
BnLBD105	TATA-box	ATATAT	969	+	Brassica napus	core promoter element around -30 of transcription start
BnLBD105	TATA-box	TATATA	970	+	Arabidopsis thaliana	core promoter element around -30 of transcription start
BnLBD105	TATA-box	ATATAT	971	+	Brassica napus	core promoter element around -30 of transcription start
BnLBD105	TATA-box	TATATA	972	+	Arabidopsis thaliana	core promoter element around -30 of transcription start
BnLBD105	TATA-box	ATATAA	973	+	Brassica oleracea	core promoter element around -30 of transcription start
BnLBD105	TATA-box	TATA	974	+	Arabidopsis thaliana	core promoter element around -30 of transcription start
BnLBD105	TATA-box	TATAA	1040	-	Arabidopsis thaliana	core promoter element around -30 of transcription start
BnLBD105	TATA-box	TATA	1041	-	Arabidopsis thaliana	core promoter element around -30 of transcription start
BnLBD105	TATA-box	TACAAAA	1061	-	Oryza sativa	core promoter element around -30 of transcription start
BnLBD105	TATA-box	TATAA	1158	-	Arabidopsis thaliana	core promoter element around -30 of transcription start
BnLBD105	TATA-box	TATA	1159	-	Arabidopsis thaliana	core promoter element around -30 of transcription start
BnLBD105	TATA-box	TATAAA	1369	-	Helianthus annuus	core promoter element around -30 of transcription start
BnLBD105	TATA-box	TATAA	1370	-	Arabidopsis thaliana	core promoter element around -30 of transcription start
BnLBD105	TATA-box	TATA	1371	-	Arabidopsis thaliana	core promoter element around -30 of transcription start
BnLBD105	TATA-box	TATAA	1627	-	Arabidopsis thaliana	core promoter element around -30 of transcription start
BnLBD105	TATA-box	TATA	1628	-	Arabidopsis thaliana	core promoter element around -30 of transcription start
BnLBD105	TATA-box	TATA	1748	-	Arabidopsis thaliana	core promoter element around -30 of transcription start
BnLBD105	TATA-box	taTATAAAtc	1845	+	Arabidopsis thaliana	core promoter element around -30 of transcription start
BnLBD105	TATA-box	TATA	1847	-	Arabidopsis thaliana	core promoter element around -30 of transcription start
BnLBD105	TATA-box	ATATAT	1947	-	Brassica napus	core promoter element around -30 of transcription start
BnLBD105	TATA-box	TATA	1948	-	Arabidopsis thaliana	core promoter element around -30 of transcription start
BnLBD105	ABRE	ACGTG	1674	-	Arabidopsis thaliana	cis-acting element involved in the abscisic acid responsiveness
BnLBD105	MRE	AACCTAA	207	+	Petroselinum crispum	MYB binding site involved in light responsiveness
BnLBD105	TCA-element	TCAGAAGAGG	1025	-	Brassica oleracea	cis-acting element involved in salicylic acid responsiveness
BnLBD105		motif_sequence	13	-	organism	short_function
BnLBD105		motif_sequence	259	-	organism	short_function
BnLBD105		motif_sequence	399	-	organism	short_function
BnLBD105		motif_sequence	659	+	organism	short_function
BnLBD105		motif_sequence	678	-	organism	short_function
BnLBD105		motif_sequence	993	+	organism	short_function
BnLBD105		motif_sequence	1000	+	organism	short_function
BnLBD105		motif_sequence	1077	+	organism	short_function
BnLBD105		motif_sequence	1103	+	organism	short_function
BnLBD105		motif_sequence	1349	-	organism	short_function
BnLBD105		motif_sequence	1403	-	organism	short_function
BnLBD105		motif_sequence	1445	-	organism	short_function
BnLBD105		motif_sequence	1507	+	organism	short_function
BnLBD105		motif_sequence	1538	+	organism	short_function
BnLBD105		motif_sequence	1662	+	organism	short_function
BnLBD105		motif_sequence	1866	+	organism	short_function
BnLBD105		motif_sequence	1951	+	organism	short_function
BnLBD105	CAAT-box	CCAAT	82	-	Arabidopsis thaliana	common cis-acting element in promoter and enhancer regions
BnLBD105	CAAT-box	CAAAT	139	-	Pisum sativum	common cis-acting element in promoter and enhancer regions
BnLBD105	CAAT-box	CAAAT	145	-	Pisum sativum	common cis-acting element in promoter and enhancer regions
BnLBD105	CAAT-box	CAAAT	324	-	Pisum sativum	common cis-acting element in promoter and enhancer regions
BnLBD105	CAAT-box	CAAAT	350	+	Pisum sativum	common cis-acting element in promoter and enhancer regions
BnLBD105	CAAT-box	CCAAT	456	-	Arabidopsis thaliana	common cis-acting element in promoter and enhancer regions
BnLBD105	CAAT-box	CCAAT	502	+	Arabidopsis thaliana	common cis-acting element in promoter and enhancer regions
BnLBD105	CAAT-box	CCAAT	671	-	Arabidopsis thaliana	common cis-acting element in promoter and enhancer regions
BnLBD105	CAAT-box	CAAAT	966	+	Pisum sativum	common cis-acting element in promoter and enhancer regions
BnLBD105	CAAT-box	CAAAT	1168	+	Pisum sativum	common cis-acting element in promoter and enhancer regions
BnLBD105	CAAT-box	CAAAT	1219	+	Pisum sativum	common cis-acting element in promoter and enhancer regions
BnLBD105	CAAT-box	CAAAT	1256	-	Pisum sativum	common cis-acting element in promoter and enhancer regions
BnLBD105	CAAT-box	CAAAT	1421	-	Pisum sativum	common cis-acting element in promoter and enhancer regions
BnLBD105	CAAT-box	CAAAT	1532	+	Pisum sativum	common cis-acting element in promoter and enhancer regions
BnLBD105	CAAT-box	CCAAT	1639	-	Arabidopsis thaliana	common cis-acting element in promoter and enhancer regions
BnLBD105	CAAT-box	CAAAT	1694	+	Pisum sativum	common cis-acting element in promoter and enhancer regions
BnLBD105	CAAT-box	CAAAT	1905	+	Pisum sativum	common cis-acting element in promoter and enhancer regions
BnLBD105	GCN4_motif	TGAGTCA	609	-	Oryza sativa	cis-regulatory element involved in endosperm expression
BnLBD105	GCN4_motif	TGAGTCA	1466	+	Oryza sativa	cis-regulatory element involved in endosperm expression
BnLBD105	AE-box	AGAAACTT	461	+	Arabidopsis thaliana	part of a module for light response
BnLBD105	TC-rich repeats	GTTTTCTTAC	1586	-	Nicotiana tabacum	cis-acting element involved in defense and stress responsiveness
BnLBD105	CGTCA-motif	CGTCA	784	+	Hordeum vulgare	cis-acting regulatory element involved in the MeJA-responsiveness
BnLBD105	CGTCA-motif	CGTCA	1246	-	Hordeum vulgare	cis-acting regulatory element involved in the MeJA-responsiveness
BnLBD106	TCT-motif	TCTTAC	30	-	Arabidopsis thaliana	part of a light responsive element
BnLBD106	TCT-motif	TCTTAC	1843	+	Arabidopsis thaliana	part of a light responsive element
BnLBD106		motif_sequence	45	-	organism	short_function
BnLBD106		motif_sequence	57	-	organism	short_function
BnLBD106		motif_sequence	67	+	organism	short_function
BnLBD106		motif_sequence	169	-	organism	short_function
BnLBD106		motif_sequence	179	+	organism	short_function
BnLBD106		motif_sequence	188	-	organism	short_function
BnLBD106		motif_sequence	355	+	organism	short_function
BnLBD106		motif_sequence	366	+	organism	short_function
BnLBD106		motif_sequence	958	-	organism	short_function
BnLBD106		motif_sequence	1284	+	organism	short_function
BnLBD106		motif_sequence	1317	-	organism	short_function
BnLBD106		motif_sequence	1483	+	organism	short_function
BnLBD106		motif_sequence	1510	-	organism	short_function
BnLBD106		motif_sequence	1918	+	organism	short_function
BnLBD106		motif_sequence	1928	+	organism	short_function
BnLBD106		motif_sequence	1962	+	organism	short_function
BnLBD106		motif_sequence	1989	-	organism	short_function
BnLBD106	CAAT-box	CCAAT	222	-	Arabidopsis thaliana	common cis-acting element in promoter and enhancer regions
BnLBD106	CAAT-box	CCAAT	759	-	Arabidopsis thaliana	common cis-acting element in promoter and enhancer regions
BnLBD106	CAAT-box	CAAAT	797	-	Pisum sativum	common cis-acting element in promoter and enhancer regions
BnLBD106	CAAT-box	CAAAT	935	-	Pisum sativum	common cis-acting element in promoter and enhancer regions
BnLBD106	CAAT-box	CCAAT	955	-	Arabidopsis thaliana	common cis-acting element in promoter and enhancer regions
BnLBD106	CAAT-box	CAAAT	981	-	Pisum sativum	common cis-acting element in promoter and enhancer regions
BnLBD106	CAAT-box	CAAAT	1118	+	Pisum sativum	common cis-acting element in promoter and enhancer regions
BnLBD106	CAAT-box	CCAAT	1178	+	Arabidopsis thaliana	common cis-acting element in promoter and enhancer regions
BnLBD106	CAAT-box	CCAAT	1206	-	Arabidopsis thaliana	common cis-acting element in promoter and enhancer regions
BnLBD106	CAAT-box	CAAAT	1214	-	Pisum sativum	common cis-acting element in promoter and enhancer regions
BnLBD106	CAAT-box	CCAAT	1400	+	Arabidopsis thaliana	common cis-acting element in promoter and enhancer regions
BnLBD106	CAAT-box	CAAAT	1536	-	Pisum sativum	common cis-acting element in promoter and enhancer regions
BnLBD106	CAAT-box	CAAAT	1658	+	Pisum sativum	common cis-acting element in promoter and enhancer regions
BnLBD106	CAAT-box	CAAAT	1719	-	Pisum sativum	common cis-acting element in promoter and enhancer regions
BnLBD106	CAAT-box	CCAAT	1726	-	Arabidopsis thaliana	common cis-acting element in promoter and enhancer regions
BnLBD106	CAAT-box	CCAAT	1757	+	Arabidopsis thaliana	common cis-acting element in promoter and enhancer regions
BnLBD106	CAAT-box	CAAAT	1933	+	Pisum sativum	common cis-acting element in promoter and enhancer regions
BnLBD106	CAAT-box	CAAAT	1968	+	Pisum sativum	common cis-acting element in promoter and enhancer regions
BnLBD106	Box III	atCATTTTCACt	363	+	Pisum sativum	protein binding site
BnLBD106	P-box	CCTTTTG	376	+	Oryza sativa	gibberellin-responsive element
BnLBD106	TGACG-motif	TGACG	1019	+	Hordeum vulgare	cis-acting regulatory element involved in the MeJA-responsiveness
BnLBD106	TC-rich repeats	ATTCTCTAAC	1661	+	Nicotiana tabacum	cis-acting element involved in defense and stress responsiveness
BnLBD106	GATA-motif	GATAGGA	242	-	Arabidopsis thaliana	part of a light responsive element
BnLBD106	GATA-motif	GATAGGA	359	-	Arabidopsis thaliana	part of a light responsive element
BnLBD106	CGTCA-motif	CGTCA	1019	-	Hordeum vulgare	cis-acting regulatory element involved in the MeJA-responsiveness
BnLBD106	TATA-box	TATAA	434	-	Arabidopsis thaliana	core promoter element around -30 of transcription start
BnLBD106	TATA-box	TATA	435	+	Arabidopsis thaliana	core promoter element around -30 of transcription start
BnLBD106	TATA-box	TACAAAA	782	-	Oryza sativa	core promoter element around -30 of transcription start
BnLBD106	TATA-box	TATA	842	+	Arabidopsis thaliana	core promoter element around -30 of transcription start
BnLBD106	TATA-box	ATATAT	866	+	Brassica napus	core promoter element around -30 of transcription start
BnLBD106	TATA-box	TATA	867	+	Arabidopsis thaliana	core promoter element around -30 of transcription start
BnLBD106	TATA-box	TACAAAA	928	+	Oryza sativa	core promoter element around -30 of transcription start
BnLBD106	TATA-box	TATAAAT	1056	-	Brassica juncea	core promoter element around -30 of transcription start
BnLBD106	TATA-box	TATAAA	1057	-	Helianthus annuus	core promoter element around -30 of transcription start
BnLBD106	TATA-box	TATAA	1058	-	Arabidopsis thaliana	core promoter element around -30 of transcription start
BnLBD106	TATA-box	TATA	1059	-	Arabidopsis thaliana	core promoter element around -30 of transcription start
BnLBD106	TATA-box	ATTATA	1121	+	Brassica napus	core promoter element around -30 of transcription start
BnLBD106	TATA-box	TATAA	1122	-	Arabidopsis thaliana	core promoter element around -30 of transcription start
BnLBD106	TATA-box	TATA	1123	-	Arabidopsis thaliana	core promoter element around -30 of transcription start
BnLBD106	TATA-box	TACATAAA	1142	-	Oryza sativa	core promoter element around -30 of transcription start
BnLBD106	TATA-box	TATATAA	1170	-	Arabidopsis thaliana	core promoter element around -30 of transcription start
BnLBD106	TATA-box	TATATA	1171	-	Arabidopsis thaliana	core promoter element around -30 of transcription start
BnLBD106	TATA-box	ATATAA	1172	+	Brassica oleracea	core promoter element around -30 of transcription start
BnLBD106	TATA-box	TATA	1173	-	Arabidopsis thaliana	core promoter element around -30 of transcription start
BnLBD106	TATA-box	TATA	1188	-	Arabidopsis thaliana	core promoter element around -30 of transcription start
BnLBD106	TATA-box	ATATAA	1256	+	Brassica oleracea	core promoter element around -30 of transcription start
BnLBD106	TATA-box	TATA	1257	-	Arabidopsis thaliana	core promoter element around -30 of transcription start
BnLBD106	TATA-box	TATA	1350	-	Arabidopsis thaliana	core promoter element around -30 of transcription start
BnLBD106	TATA-box	ATTATA	1531	+	Brassica napus	core promoter element around -30 of transcription start
BnLBD106	TATA-box	TATAA	1532	-	Arabidopsis thaliana	core promoter element around -30 of transcription start
BnLBD106	TATA-box	TATA	1533	-	Arabidopsis thaliana	core promoter element around -30 of transcription start
BnLBD106	TATA-box	ATTATA	1590	+	Brassica napus	core promoter element around -30 of transcription start
BnLBD106	TATA-box	TATATAA	1591	-	Arabidopsis thaliana	core promoter element around -30 of transcription start
BnLBD106	TATA-box	TATATA	1592	-	Arabidopsis thaliana	core promoter element around -30 of transcription start
BnLBD106	TATA-box	TATA	1594	-	Arabidopsis thaliana	core promoter element around -30 of transcription start
BnLBD106	TATA-box	TACAAAA	1610	+	Oryza sativa	core promoter element around -30 of transcription start
BnLBD106	TATA-box	TATA	1810	-	Arabidopsis thaliana	core promoter element around -30 of transcription start
BnLBD106	TATA-box	TATAAA	1829	-	Helianthus annuus	core promoter element around -30 of transcription start
BnLBD106	TATA-box	TATATAA	1830	-	Arabidopsis thaliana	core promoter element around -30 of transcription start
BnLBD106	TATA-box	TATATA	1831	-	Arabidopsis thaliana	core promoter element around -30 of transcription start
BnLBD106	TATA-box	ATATAA	1832	+	Brassica oleracea	core promoter element around -30 of transcription start
BnLBD106	TATA-box	TATA	1833	-	Arabidopsis thaliana	core promoter element around -30 of transcription start
BnLBD106	TATA-box	TACAAAA	1846	+	Oryza sativa	core promoter element around -30 of transcription start
BnLBD106	TATA-box	TATATA	1858	-	Arabidopsis thaliana	core promoter element around -30 of transcription start
BnLBD106	TATA-box	ATATAA	1859	+	Brassica oleracea	core promoter element around -30 of transcription start
BnLBD106	TATA-box	TATA	1860	-	Arabidopsis thaliana	core promoter element around -30 of transcription start
BnLBD106	TGA-element	AACGAC	425	+	Brassica oleracea	auxin-responsive element
BnLBD106	TGA-element	AACGAC	1092	-	Brassica oleracea	auxin-responsive element
BnLBD106	TGA-element	AACGAC	1300	+	Brassica oleracea	auxin-responsive element
BnLBD106	ARE	AAACCA	7	+	Zea mays	cis-acting regulatory element essential for the anaerobic induction
BnLBD106	ARE	AAACCA	224	-	Zea mays	cis-acting regulatory element essential for the anaerobic induction
BnLBD106	ARE	AAACCA	1136	-	Zea mays	cis-acting regulatory element essential for the anaerobic induction
BnLBD106	Box 4	ATTAAT	909	+	Petroselinum crispum	part of a conserved DNA module involved in light responsiveness
BnLBD106	Box 4	ATTAAT	1233	-	Petroselinum crispum	part of a conserved DNA module involved in light responsiveness
BnLBD106	Box 4	ATTAAT	1564	-	Petroselinum crispum	part of a conserved DNA module involved in light responsiveness
BnLBD106	GT1-motif	GGTTAA	710	+	Arabidopsis thaliana	light responsive element
BnLBD107	ATCT-motif	AATCTAATCC	225	-	Pisum sativum	part of a conserved DNA module involved in light responsiveness
BnLBD107	ATCT-motif	AATCTAATCC	500	+	Pisum sativum	part of a conserved DNA module involved in light responsiveness
BnLBD107	GARE-motif	TCTGTTG	1436	-	Brassica oleracea	gibberellin-responsive element
BnLBD107	TCA-element	TCAGAAGAGG	1413	+	Brassica oleracea	cis-acting element involved in salicylic acid responsiveness
BnLBD107	TCT-motif	TCTTAC	535	-	Arabidopsis thaliana	part of a light responsive element
BnLBD107	MRE	AACCTAA	1545	-	Petroselinum crispum	MYB binding site involved in light responsiveness
BnLBD107	MRE	AACCTAA	1913	+	Petroselinum crispum	MYB binding site involved in light responsiveness
BnLBD107		motif_sequence	324	-	organism	short_function
BnLBD107		motif_sequence	727	-	organism	short_function
BnLBD107		motif_sequence	735	-	organism	short_function
BnLBD107		motif_sequence	977	+	organism	short_function
BnLBD107		motif_sequence	1425	+	organism	short_function
BnLBD107		motif_sequence	1472	+	organism	short_function
BnLBD107		motif_sequence	1568	-	organism	short_function
BnLBD107		motif_sequence	1574	+	organism	short_function
BnLBD107		motif_sequence	1610	-	organism	short_function
BnLBD107		motif_sequence	1870	+	organism	short_function
BnLBD107	P-box	CCTTTTG	1699	-	Oryza sativa	gibberellin-responsive element
BnLBD107	P-box	CCTTTTG	1748	-	Oryza sativa	gibberellin-responsive element
BnLBD107	CAAT-box	CAAAT	206	-	Pisum sativum	common cis-acting element in promoter and enhancer regions
BnLBD107	CAAT-box	TGCCAAC	320	-	Petunia hybrida	common cis-acting element in promoter and enhancer regions
BnLBD107	CAAT-box	CCAAT	337	+	Arabidopsis thaliana	common cis-acting element in promoter and enhancer regions
BnLBD107	CAAT-box	CAAAT	475	+	Pisum sativum	common cis-acting element in promoter and enhancer regions
BnLBD107	CAAT-box	CCAAT	480	+	Arabidopsis thaliana	common cis-acting element in promoter and enhancer regions
BnLBD107	CAAT-box	CCAAT	508	+	Arabidopsis thaliana	common cis-acting element in promoter and enhancer regions
BnLBD107	CAAT-box	CCAAT	723	-	Arabidopsis thaliana	common cis-acting element in promoter and enhancer regions
BnLBD107	CAAT-box	CAAAT	748	-	Pisum sativum	common cis-acting element in promoter and enhancer regions
BnLBD107	CAAT-box	CCAAT	817	-	Arabidopsis thaliana	common cis-acting element in promoter and enhancer regions
BnLBD107	CAAT-box	CCAAT	886	-	Arabidopsis thaliana	common cis-acting element in promoter and enhancer regions
BnLBD107	CAAT-box	CAAAT	991	-	Pisum sativum	common cis-acting element in promoter and enhancer regions
BnLBD107	CAAT-box	CAAAT	1073	-	Pisum sativum	common cis-acting element in promoter and enhancer regions
BnLBD107	CAAT-box	CAAAT	1087	+	Pisum sativum	common cis-acting element in promoter and enhancer regions
BnLBD107	CAAT-box	CAAAT	1168	-	Pisum sativum	common cis-acting element in promoter and enhancer regions
BnLBD107	CAAT-box	CCAAT	1223	-	Arabidopsis thaliana	common cis-acting element in promoter and enhancer regions
BnLBD107	CAAT-box	CAAAT	1265	-	Pisum sativum	common cis-acting element in promoter and enhancer regions
BnLBD107	CAAT-box	CAAAT	1452	-	Pisum sativum	common cis-acting element in promoter and enhancer regions
BnLBD107	CAAT-box	CAAAT	1556	+	Pisum sativum	common cis-acting element in promoter and enhancer regions
BnLBD107	CAAT-box	CCAAT	1559	-	Arabidopsis thaliana	common cis-acting element in promoter and enhancer regions
BnLBD107	CAAT-box	CAAAT	1809	+	Pisum sativum	common cis-acting element in promoter and enhancer regions
BnLBD107	ABRE	ACGTG	1579	-	Arabidopsis thaliana	cis-acting element involved in the abscisic acid responsiveness
BnLBD107	chs-CMA1a	TTACTTAA	1405	+	Daucus carota	part of a light responsive element
BnLBD107	TATA-box	TATATA	41	+	Arabidopsis thaliana	core promoter element around -30 of transcription start
BnLBD107	TATA-box	ATATAT	42	+	Brassica napus	core promoter element around -30 of transcription start
BnLBD107	TATA-box	TATATA	43	+	Arabidopsis thaliana	core promoter element around -30 of transcription start
BnLBD107	TATA-box	ATATAA	44	+	Brassica oleracea	core promoter element around -30 of transcription start
BnLBD107	TATA-box	TATA	45	+	Arabidopsis thaliana	core promoter element around -30 of transcription start
BnLBD107	TATA-box	ATATAT	64	+	Brassica napus	core promoter element around -30 of transcription start
BnLBD107	TATA-box	TATATA	65	+	Arabidopsis thaliana	core promoter element around -30 of transcription start
BnLBD107	TATA-box	ATATAA	66	+	Brassica oleracea	core promoter element around -30 of transcription start
BnLBD107	TATA-box	TATA	67	+	Arabidopsis thaliana	core promoter element around -30 of transcription start
BnLBD107	TATA-box	ATATAT	77	+	Brassica napus	core promoter element around -30 of transcription start
BnLBD107	TATA-box	TATA	78	+	Arabidopsis thaliana	core promoter element around -30 of transcription start
BnLBD107	TATA-box	TATA	287	+	Arabidopsis thaliana	core promoter element around -30 of transcription start
BnLBD107	TATA-box	TATTTAAA	342	-	Arabidopsis thaliana	core promoter element around -30 of transcription start
BnLBD107	TATA-box	TATA	407	+	Arabidopsis thaliana	core promoter element around -30 of transcription start
BnLBD107	TATA-box	TATA	436	+	Arabidopsis thaliana	core promoter element around -30 of transcription start
BnLBD107	TATA-box	TATACA	440	-	Helianthus annuus	core promoter element around -30 of transcription start
BnLBD107	TATA-box	TATA	442	+	Arabidopsis thaliana	core promoter element around -30 of transcription start
BnLBD107	TATA-box	TATATA	695	+	Arabidopsis thaliana	core promoter element around -30 of transcription start
BnLBD107	TATA-box	ATATAT	696	+	Brassica napus	core promoter element around -30 of transcription start
BnLBD107	TATA-box	TATA	697	+	Arabidopsis thaliana	core promoter element around -30 of transcription start
BnLBD107	TATA-box	TATACA	763	-	Helianthus annuus	core promoter element around -30 of transcription start
BnLBD107	TATA-box	TATATA	765	+	Arabidopsis thaliana	core promoter element around -30 of transcription start
BnLBD107	TATA-box	TATA	767	+	Arabidopsis thaliana	core promoter element around -30 of transcription start
BnLBD107	TATA-box	TATA	783	+	Arabidopsis thaliana	core promoter element around -30 of transcription start
BnLBD107	TATA-box	TATA	904	+	Arabidopsis thaliana	core promoter element around -30 of transcription start
BnLBD107	TATA-box	ATTATA	940	+	Brassica napus	core promoter element around -30 of transcription start
BnLBD107	TATA-box	TATAA	941	-	Arabidopsis thaliana	core promoter element around -30 of transcription start
BnLBD107	TATA-box	TATA	942	+	Arabidopsis thaliana	core promoter element around -30 of transcription start
BnLBD107	TATA-box	TACAAAA	985	-	Oryza sativa	core promoter element around -30 of transcription start
BnLBD107	TATA-box	ATATAT	1052	-	Brassica napus	core promoter element around -30 of transcription start
BnLBD107	TATA-box	TATA	1053	-	Arabidopsis thaliana	core promoter element around -30 of transcription start
BnLBD107	TATA-box	TATATA	1177	-	Arabidopsis thaliana	core promoter element around -30 of transcription start
BnLBD107	TATA-box	ATATAA	1178	+	Brassica oleracea	core promoter element around -30 of transcription start
BnLBD107	TATA-box	TATA	1179	-	Arabidopsis thaliana	core promoter element around -30 of transcription start
BnLBD107	TATA-box	ATATAT	1188	-	Brassica napus	core promoter element around -30 of transcription start
BnLBD107	TATA-box	TATATA	1189	-	Arabidopsis thaliana	core promoter element around -30 of transcription start
BnLBD107	TATA-box	ATATAT	1190	-	Brassica napus	core promoter element around -30 of transcription start
BnLBD107	TATA-box	TATATA	1191	-	Arabidopsis thaliana	core promoter element around -30 of transcription start
BnLBD107	TATA-box	TATA	1193	-	Arabidopsis thaliana	core promoter element around -30 of transcription start
BnLBD107	TATA-box	ccTATAAAaa	1232	+	Arabidopsis thaliana	core promoter element around -30 of transcription start
BnLBD107	TATA-box	TATA	1234	-	Arabidopsis thaliana	core promoter element around -30 of transcription start
BnLBD107	TATA-box	ATATAT	1294	-	Brassica napus	core promoter element around -30 of transcription start
BnLBD107	TATA-box	TATATA	1295	-	Arabidopsis thaliana	core promoter element around -30 of transcription start
BnLBD107	TATA-box	ATATAT	1296	-	Brassica napus	core promoter element around -30 of transcription start
BnLBD107	TATA-box	TATATA	1297	-	Arabidopsis thaliana	core promoter element around -30 of transcription start
BnLBD107	TATA-box	TATA	1299	-	Arabidopsis thaliana	core promoter element around -30 of transcription start
BnLBD107	TATA-box	ATATAT	1468	-	Brassica napus	core promoter element around -30 of transcription start
BnLBD107	TATA-box	TATA	1469	-	Arabidopsis thaliana	core promoter element around -30 of transcription start
BnLBD107	TATA-box	ATATAA	1614	+	Brassica oleracea	core promoter element around -30 of transcription start
BnLBD107	TATA-box	TATA	1615	-	Arabidopsis thaliana	core promoter element around -30 of transcription start
BnLBD107	TATA-box	ATATAT	1626	-	Brassica napus	core promoter element around -30 of transcription start
BnLBD107	TATA-box	TATATA	1627	-	Arabidopsis thaliana	core promoter element around -30 of transcription start
BnLBD107	TATA-box	ATATAA	1628	+	Brassica oleracea	core promoter element around -30 of transcription start
BnLBD107	TATA-box	TATA	1629	-	Arabidopsis thaliana	core promoter element around -30 of transcription start
BnLBD107	TATA-box	TACAAAA	1689	+	Oryza sativa	core promoter element around -30 of transcription start
BnLBD107	TATA-box	ATTATA	1759	+	Brassica napus	core promoter element around -30 of transcription start
BnLBD107	TATA-box	TATAA	1760	-	Arabidopsis thaliana	core promoter element around -30 of transcription start
BnLBD107	TATA-box	TATA	1761	-	Arabidopsis thaliana	core promoter element around -30 of transcription start
BnLBD107	TATA-box	ATTATA	1819	+	Brassica napus	core promoter element around -30 of transcription start
BnLBD107	TATA-box	TATAA	1820	-	Arabidopsis thaliana	core promoter element around -30 of transcription start
BnLBD107	TATA-box	TATA	1821	-	Arabidopsis thaliana	core promoter element around -30 of transcription start
BnLBD107	TATA-box	TATAAA	1858	-	Helianthus annuus	core promoter element around -30 of transcription start
BnLBD107	TATA-box	TATAA	1859	-	Arabidopsis thaliana	core promoter element around -30 of transcription start
BnLBD107	TATA-box	TATA	1860	-	Arabidopsis thaliana	core promoter element around -30 of transcription start
BnLBD107	TATA-box	TATATA	1883	-	Arabidopsis thaliana	core promoter element around -30 of transcription start
BnLBD107	TATA-box	TATA	1885	-	Arabidopsis thaliana	core promoter element around -30 of transcription start
BnLBD107	Box 4	ATTAAT	567	+	Petroselinum crispum	part of a conserved DNA module involved in light responsiveness
BnLBD107	Box 4	ATTAAT	574	+	Petroselinum crispum	part of a conserved DNA module involved in light responsiveness
BnLBD107	Box 4	ATTAAT	1043	-	Petroselinum crispum	part of a conserved DNA module involved in light responsiveness
BnLBD107	Box 4	ATTAAT	1941	-	Petroselinum crispum	part of a conserved DNA module involved in light responsiveness
BnLBD107	ARE	AAACCA	529	-	Zea mays	cis-acting regulatory element essential for the anaerobic induction
BnLBD107	ARE	AAACCA	1096	+	Zea mays	cis-acting regulatory element essential for the anaerobic induction
BnLBD107	ARE	AAACCA	1225	-	Zea mays	cis-acting regulatory element essential for the anaerobic induction
BnLBD107	ARE	AAACCA	1286	+	Zea mays	cis-acting regulatory element essential for the anaerobic induction
BnLBD107	ARE	AAACCA	1561	-	Zea mays	cis-acting regulatory element essential for the anaerobic induction
BnLBD107	AT-rich element	ATAGAAATCAA	1628	+	Glycine max	binding site of AT-rich DNA binding protein (ATBP-1)
BnLBD107	GT1-motif	GGTTAAT	1952	+	Avena sativa	light responsive element
BnLBD107	MBS	CAACTG	142	-	Arabidopsis thaliana	MYB binding site involved in drought-inducibility
BnLBD107	G-box	CACGAC	32	+	Zea mays	cis-acting regulatory element involved in light responsiveness
BnLBD107	G-box	CACGTC	1579	+	Zea mays	cis-acting regulatory element involved in light responsiveness
BnLBD108	TGA-element	AACGAC	737	+	Brassica oleracea	auxin-responsive element
BnLBD108	CGTCA-motif	CGTCA	627	+	Hordeum vulgare	cis-acting regulatory element involved in the MeJA-responsiveness
BnLBD108	AT-rich sequence	TAAAATACT	1768	+	Pisum sativum	element for maximal elicitor-mediated activation (2copies)
BnLBD108	ABRE	CACGTG	401	+	Arabidopsis thaliana	cis-acting element involved in the abscisic acid responsiveness
BnLBD108	ABRE	ACGTG	402	+	Arabidopsis thaliana	cis-acting element involved in the abscisic acid responsiveness
BnLBD108		motif_sequence	437	-	organism	short_function
BnLBD108		motif_sequence	480	-	organism	short_function
BnLBD108		motif_sequence	672	-	organism	short_function
BnLBD108		motif_sequence	805	+	organism	short_function
BnLBD108		motif_sequence	1170	+	organism	short_function
BnLBD108		motif_sequence	1759	+	organism	short_function
BnLBD108		motif_sequence	1882	-	organism	short_function
BnLBD108		motif_sequence	1954	+	organism	short_function
BnLBD108	CAAT-box	CCAAT	1	+	Arabidopsis thaliana	common cis-acting element in promoter and enhancer regions
BnLBD108	CAAT-box	CAAAT	42	-	Pisum sativum	common cis-acting element in promoter and enhancer regions
BnLBD108	CAAT-box	CAAAT	155	+	Pisum sativum	common cis-acting element in promoter and enhancer regions
BnLBD108	CAAT-box	CCAAT	188	+	Arabidopsis thaliana	common cis-acting element in promoter and enhancer regions
BnLBD108	CAAT-box	CCAAT	556	+	Arabidopsis thaliana	common cis-acting element in promoter and enhancer regions
BnLBD108	CAAT-box	CAAAT	583	-	Pisum sativum	common cis-acting element in promoter and enhancer regions
BnLBD108	CAAT-box	CCAAT	616	-	Arabidopsis thaliana	common cis-acting element in promoter and enhancer regions
BnLBD108	CAAT-box	CCAAT	1129	+	Arabidopsis thaliana	common cis-acting element in promoter and enhancer regions
BnLBD108	CAAT-box	CAAAT	1134	-	Pisum sativum	common cis-acting element in promoter and enhancer regions
BnLBD108	CAAT-box	CCAAT	1274	-	Arabidopsis thaliana	common cis-acting element in promoter and enhancer regions
BnLBD108	CAAT-box	CCAAT	1593	+	Arabidopsis thaliana	common cis-acting element in promoter and enhancer regions
BnLBD108	CAAT-box	CAAAT	1845	+	Pisum sativum	common cis-acting element in promoter and enhancer regions
BnLBD108	CAAT-box	CCAAT	1871	-	Arabidopsis thaliana	common cis-acting element in promoter and enhancer regions
BnLBD108	CAAT-box	CAAAT	1966	-	Pisum sativum	common cis-acting element in promoter and enhancer regions
BnLBD108	3-AF1 binding site	TAAGAGAGGAA	1949	-	Solanum tuberosum	light responsive element
BnLBD108	P-box	CCTTTTG	590	-	Oryza sativa	gibberellin-responsive element
BnLBD108	TGACG-motif	TGACG	627	-	Hordeum vulgare	cis-acting regulatory element involved in the MeJA-responsiveness
BnLBD108	G-box	CACGTG	401	+	Arabidopsis thaliana	cis-acting regulatory element involved in light responsiveness
BnLBD108	G-Box	CACGTG	401	+	Pisum sativum	cis-acting regulatory element involved in light responsiveness
BnLBD108	TCT-motif	TCTTAC	330	-	Arabidopsis thaliana	part of a light responsive element
BnLBD108	TCT-motif	TCTTAC	1361	+	Arabidopsis thaliana	part of a light responsive element
BnLBD108	TATA-box	TATA	60	+	Arabidopsis thaliana	core promoter element around -30 of transcription start
BnLBD108	TATA-box	TATA	69	+	Arabidopsis thaliana	core promoter element around -30 of transcription start
BnLBD108	TATA-box	ATATAT	97	+	Brassica napus	core promoter element around -30 of transcription start
BnLBD108	TATA-box	TATATA	98	+	Arabidopsis thaliana	core promoter element around -30 of transcription start
BnLBD108	TATA-box	ATATAA	99	+	Brassica oleracea	core promoter element around -30 of transcription start
BnLBD108	TATA-box	TATA	100	+	Arabidopsis thaliana	core promoter element around -30 of transcription start
BnLBD108	TATA-box	ATTATA	247	+	Brassica napus	core promoter element around -30 of transcription start
BnLBD108	TATA-box	TATAA	248	-	Arabidopsis thaliana	core promoter element around -30 of transcription start
BnLBD108	TATA-box	TATA	249	+	Arabidopsis thaliana	core promoter element around -30 of transcription start
BnLBD108	TATA-box	ATATAA	261	+	Brassica oleracea	core promoter element around -30 of transcription start
BnLBD108	TATA-box	TATA	262	+	Arabidopsis thaliana	core promoter element around -30 of transcription start
BnLBD108	TATA-box	TACATAAA	267	+	Oryza sativa	core promoter element around -30 of transcription start
BnLBD108	TATA-box	ATTATA	274	+	Brassica napus	core promoter element around -30 of transcription start
BnLBD108	TATA-box	TATAA	275	-	Arabidopsis thaliana	core promoter element around -30 of transcription start
BnLBD108	TATA-box	TATA	276	+	Arabidopsis thaliana	core promoter element around -30 of transcription start
BnLBD108	TATA-box	TATAA	295	-	Arabidopsis thaliana	core promoter element around -30 of transcription start
BnLBD108	TATA-box	TATA	296	+	Arabidopsis thaliana	core promoter element around -30 of transcription start
BnLBD108	TATA-box	TATAA	337	-	Arabidopsis thaliana	core promoter element around -30 of transcription start
BnLBD108	TATA-box	TATA	338	+	Arabidopsis thaliana	core promoter element around -30 of transcription start
BnLBD108	TATA-box	TATATA	814	+	Arabidopsis thaliana	core promoter element around -30 of transcription start
BnLBD108	TATA-box	ATATAT	815	+	Brassica napus	core promoter element around -30 of transcription start
BnLBD108	TATA-box	TATA	816	+	Arabidopsis thaliana	core promoter element around -30 of transcription start
BnLBD108	TATA-box	ATATAT	842	+	Brassica napus	core promoter element around -30 of transcription start
BnLBD108	TATA-box	TATA	843	+	Arabidopsis thaliana	core promoter element around -30 of transcription start
BnLBD108	TATA-box	TATACA	864	-	Helianthus annuus	core promoter element around -30 of transcription start
BnLBD108	TATA-box	TATA	866	+	Arabidopsis thaliana	core promoter element around -30 of transcription start
BnLBD108	TATA-box	TATA	885	+	Arabidopsis thaliana	core promoter element around -30 of transcription start
BnLBD108	TATA-box	TATAAAA	942	-	Pisum sativum	core promoter element around -30 of transcription start
BnLBD108	TATA-box	TATAAA	943	-	Helianthus annuus	core promoter element around -30 of transcription start
BnLBD108	TATA-box	TATAA	944	-	Arabidopsis thaliana	core promoter element around -30 of transcription start
BnLBD108	TATA-box	TATA	945	+	Arabidopsis thaliana	core promoter element around -30 of transcription start
BnLBD108	TATA-box	TATA	961	+	Arabidopsis thaliana	core promoter element around -30 of transcription start
BnLBD108	TATA-box	TATA	1057	-	Arabidopsis thaliana	core promoter element around -30 of transcription start
BnLBD108	TATA-box	TATA	1089	-	Arabidopsis thaliana	core promoter element around -30 of transcription start
BnLBD108	TATA-box	ATATAA	1180	+	Brassica oleracea	core promoter element around -30 of transcription start
BnLBD108	TATA-box	TATA	1181	-	Arabidopsis thaliana	core promoter element around -30 of transcription start
BnLBD108	TATA-box	TATTTAAA	1252	-	Arabidopsis thaliana	core promoter element around -30 of transcription start
BnLBD108	TATA-box	ccTATAAAaa	1308	+	Arabidopsis thaliana	core promoter element around -30 of transcription start
BnLBD108	TATA-box	TATATAA	1328	-	Arabidopsis thaliana	core promoter element around -30 of transcription start
BnLBD108	TATA-box	TATATA	1329	-	Arabidopsis thaliana	core promoter element around -30 of transcription start
BnLBD108	TATA-box	ATATAT	1330	-	Brassica napus	core promoter element around -30 of transcription start
BnLBD108	TATA-box	TATA	1331	-	Arabidopsis thaliana	core promoter element around -30 of transcription start
BnLBD108	TATA-box	ATTATA	1475	+	Brassica napus	core promoter element around -30 of transcription start
BnLBD108	TATA-box	TATAA	1476	-	Arabidopsis thaliana	core promoter element around -30 of transcription start
BnLBD108	TATA-box	TATA	1477	-	Arabidopsis thaliana	core promoter element around -30 of transcription start
BnLBD108	TATA-box	ATTATA	1490	+	Brassica napus	core promoter element around -30 of transcription start
BnLBD108	TATA-box	TATAA	1491	-	Arabidopsis thaliana	core promoter element around -30 of transcription start
BnLBD108	TATA-box	TATA	1492	-	Arabidopsis thaliana	core promoter element around -30 of transcription start
BnLBD108	TATA-box	ATATAT	1540	-	Brassica napus	core promoter element around -30 of transcription start
BnLBD108	TATA-box	TATATA	1541	-	Arabidopsis thaliana	core promoter element around -30 of transcription start
BnLBD108	TATA-box	TATA	1543	-	Arabidopsis thaliana	core promoter element around -30 of transcription start
BnLBD108	TATA-box	ATTATA	1584	+	Brassica napus	core promoter element around -30 of transcription start
BnLBD108	TATA-box	TATAA	1585	-	Arabidopsis thaliana	core promoter element around -30 of transcription start
BnLBD108	TATA-box	TATA	1586	-	Arabidopsis thaliana	core promoter element around -30 of transcription start
BnLBD108	TATA-box	ATATAT	1596	-	Brassica napus	core promoter element around -30 of transcription start
BnLBD108	TATA-box	TATATA	1597	-	Arabidopsis thaliana	core promoter element around -30 of transcription start
BnLBD108	TATA-box	ATATAT	1598	-	Brassica napus	core promoter element around -30 of transcription start
BnLBD108	TATA-box	TATA	1599	-	Arabidopsis thaliana	core promoter element around -30 of transcription start
BnLBD108	TATA-box	TATA	1628	-	Arabidopsis thaliana	core promoter element around -30 of transcription start
BnLBD108	TATA-box	TATA	1688	-	Arabidopsis thaliana	core promoter element around -30 of transcription start
BnLBD108	TATA-box	ATTATA	1698	+	Brassica napus	core promoter element around -30 of transcription start
BnLBD108	TATA-box	TATAA	1699	-	Arabidopsis thaliana	core promoter element around -30 of transcription start
BnLBD108	TATA-box	TATA	1700	-	Arabidopsis thaliana	core promoter element around -30 of transcription start
BnLBD108	TATA-box	TATA	1723	-	Arabidopsis thaliana	core promoter element around -30 of transcription start
BnLBD108	TATA-box	TATA	1766	-	Arabidopsis thaliana	core promoter element around -30 of transcription start
BnLBD108	TATA-box	TATATA	1914	-	Arabidopsis thaliana	core promoter element around -30 of transcription start
BnLBD108	TATA-box	ATATAA	1915	+	Brassica oleracea	core promoter element around -30 of transcription start
BnLBD108	TATA-box	TATA	1916	-	Arabidopsis thaliana	core promoter element around -30 of transcription start
BnLBD108	I-box	AGATAAGG	411	+	Triticum aestivum	part of a light responsive element
BnLBD108	Box 4	ATTAAT	509	+	Petroselinum crispum	part of a conserved DNA module involved in light responsiveness
BnLBD108	Box 4	ATTAAT	1219	-	Petroselinum crispum	part of a conserved DNA module involved in light responsiveness
BnLBD108	Box 4	ATTAAT	1471	-	Petroselinum crispum	part of a conserved DNA module involved in light responsiveness
BnLBD108	LTR	CCGAAA	1637	+	Hordeum vulgare	cis-acting element involved in low-temperature responsiveness
BnLBD108	ARE	AAACCA	222	+	Zea mays	cis-acting regulatory element essential for the anaerobic induction
BnLBD108	ARE	AAACCA	888	+	Zea mays	cis-acting regulatory element essential for the anaerobic induction
BnLBD108	ARE	AAACCA	1590	+	Zea mays	cis-acting regulatory element essential for the anaerobic induction
BnLBD109	Box 4	ATTAAT	850	+	Petroselinum crispum	part of a conserved DNA module involved in light responsiveness
BnLBD109	I-box	cCATATCCAAT	754	-	Flaveria trinervia	part of a light responsive element
BnLBD109	G-Box	CACGTG	1911	-	Pisum sativum	cis-acting regulatory element involved in light responsiveness
BnLBD109	TCT-motif	TCTTAC	681	-	Arabidopsis thaliana	part of a light responsive element
BnLBD109	TATA-box	TATTTAAA	19	+	Arabidopsis thaliana	core promoter element around -30 of transcription start
BnLBD109	TATA-box	TATATA	39	+	Arabidopsis thaliana	core promoter element around -30 of transcription start
BnLBD109	TATA-box	ATATAT	40	+	Brassica napus	core promoter element around -30 of transcription start
BnLBD109	TATA-box	TATA	41	+	Arabidopsis thaliana	core promoter element around -30 of transcription start
BnLBD109	TATA-box	ATTATA	60	+	Brassica napus	core promoter element around -30 of transcription start
BnLBD109	TATA-box	TATATAA	61	-	Arabidopsis thaliana	core promoter element around -30 of transcription start
BnLBD109	TATA-box	TATATA	62	+	Arabidopsis thaliana	core promoter element around -30 of transcription start
BnLBD109	TATA-box	ATATAA	63	+	Brassica oleracea	core promoter element around -30 of transcription start
BnLBD109	TATA-box	TATA	64	+	Arabidopsis thaliana	core promoter element around -30 of transcription start
BnLBD109	TATA-box	TATAAAA	79	-	Pisum sativum	core promoter element around -30 of transcription start
BnLBD109	TATA-box	TATAAA	80	-	Helianthus annuus	core promoter element around -30 of transcription start
BnLBD109	TATA-box	TATATAA	81	-	Arabidopsis thaliana	core promoter element around -30 of transcription start
BnLBD109	TATA-box	TATATA	82	+	Arabidopsis thaliana	core promoter element around -30 of transcription start
BnLBD109	TATA-box	ATATAA	83	+	Brassica oleracea	core promoter element around -30 of transcription start
BnLBD109	TATA-box	TATA	84	+	Arabidopsis thaliana	core promoter element around -30 of transcription start
BnLBD109	TATA-box	ATATAT	104	+	Brassica napus	core promoter element around -30 of transcription start
BnLBD109	TATA-box	TATA	105	+	Arabidopsis thaliana	core promoter element around -30 of transcription start
BnLBD109	TATA-box	ATATAA	129	+	Brassica oleracea	core promoter element around -30 of transcription start
BnLBD109	TATA-box	TATA	130	+	Arabidopsis thaliana	core promoter element around -30 of transcription start
BnLBD109	TATA-box	TATA	179	+	Arabidopsis thaliana	core promoter element around -30 of transcription start
BnLBD109	TATA-box	taTATAAAtc	308	-	Arabidopsis thaliana	core promoter element around -30 of transcription start
BnLBD109	TATA-box	TATAAAT	309	-	Brassica juncea	core promoter element around -30 of transcription start
BnLBD109	TATA-box	TATAAA	310	-	Helianthus annuus	core promoter element around -30 of transcription start
BnLBD109	TATA-box	TATAA	311	-	Arabidopsis thaliana	core promoter element around -30 of transcription start
BnLBD109	TATA-box	TATA	312	+	Arabidopsis thaliana	core promoter element around -30 of transcription start
BnLBD109	TATA-box	ATATAT	351	+	Brassica napus	core promoter element around -30 of transcription start
BnLBD109	TATA-box	TATA	352	+	Arabidopsis thaliana	core promoter element around -30 of transcription start
BnLBD109	TATA-box	TATTTAAA	393	-	Arabidopsis thaliana	core promoter element around -30 of transcription start
BnLBD109	TATA-box	TATA	423	+	Arabidopsis thaliana	core promoter element around -30 of transcription start
BnLBD109	TATA-box	ATATAT	433	+	Brassica napus	core promoter element around -30 of transcription start
BnLBD109	TATA-box	TATA	434	+	Arabidopsis thaliana	core promoter element around -30 of transcription start
BnLBD109	TATA-box	TATA	444	+	Arabidopsis thaliana	core promoter element around -30 of transcription start
BnLBD109	TATA-box	TATAAAA	475	-	Pisum sativum	core promoter element around -30 of transcription start
BnLBD109	TATA-box	TATAAA	476	-	Helianthus annuus	core promoter element around -30 of transcription start
BnLBD109	TATA-box	TATATAA	477	-	Arabidopsis thaliana	core promoter element around -30 of transcription start
BnLBD109	TATA-box	TATATA	478	+	Arabidopsis thaliana	core promoter element around -30 of transcription start
BnLBD109	TATA-box	ATATAA	479	+	Brassica oleracea	core promoter element around -30 of transcription start
BnLBD109	TATA-box	TATA	480	+	Arabidopsis thaliana	core promoter element around -30 of transcription start
BnLBD109	TATA-box	ATTATA	484	+	Brassica napus	core promoter element around -30 of transcription start
BnLBD109	TATA-box	TATAA	485	-	Arabidopsis thaliana	core promoter element around -30 of transcription start
BnLBD109	TATA-box	TATA	486	+	Arabidopsis thaliana	core promoter element around -30 of transcription start
BnLBD109	TATA-box	TATAAGAA	564	-	Zea mays	core promoter element around -30 of transcription start
BnLBD109	TATA-box	TATATAA	567	-	Arabidopsis thaliana	core promoter element around -30 of transcription start
BnLBD109	TATA-box	TATATA	568	+	Arabidopsis thaliana	core promoter element around -30 of transcription start
BnLBD109	TATA-box	ATATAT	569	+	Brassica napus	core promoter element around -30 of transcription start
BnLBD109	TATA-box	TATA	570	+	Arabidopsis thaliana	core promoter element around -30 of transcription start
BnLBD109	TATA-box	TATAAAA	582	-	Pisum sativum	core promoter element around -30 of transcription start
BnLBD109	TATA-box	TATAAA	583	-	Helianthus annuus	core promoter element around -30 of transcription start
BnLBD109	TATA-box	TATAA	584	-	Arabidopsis thaliana	core promoter element around -30 of transcription start
BnLBD109	TATA-box	TATA	585	+	Arabidopsis thaliana	core promoter element around -30 of transcription start
BnLBD109	TATA-box	ATTATA	616	+	Brassica napus	core promoter element around -30 of transcription start
BnLBD109	TATA-box	TATAA	617	-	Arabidopsis thaliana	core promoter element around -30 of transcription start
BnLBD109	TATA-box	TATA	618	+	Arabidopsis thaliana	core promoter element around -30 of transcription start
BnLBD109	TATA-box	ATATAT	653	+	Brassica napus	core promoter element around -30 of transcription start
BnLBD109	TATA-box	TATATA	654	+	Arabidopsis thaliana	core promoter element around -30 of transcription start
BnLBD109	TATA-box	ATATAT	655	+	Brassica napus	core promoter element around -30 of transcription start
BnLBD109	TATA-box	TATA	656	+	Arabidopsis thaliana	core promoter element around -30 of transcription start
BnLBD109	TATA-box	ATATAT	664	+	Brassica napus	core promoter element around -30 of transcription start
BnLBD109	TATA-box	TATATA	665	+	Arabidopsis thaliana	core promoter element around -30 of transcription start
BnLBD109	TATA-box	ATATAT	666	+	Brassica napus	core promoter element around -30 of transcription start
BnLBD109	TATA-box	TATA	667	+	Arabidopsis thaliana	core promoter element around -30 of transcription start
BnLBD109	TATA-box	ATATAT	697	+	Brassica napus	core promoter element around -30 of transcription start
BnLBD109	TATA-box	TATATA	698	+	Arabidopsis thaliana	core promoter element around -30 of transcription start
BnLBD109	TATA-box	ATATAA	699	+	Brassica oleracea	core promoter element around -30 of transcription start
BnLBD109	TATA-box	TATA	700	+	Arabidopsis thaliana	core promoter element around -30 of transcription start
BnLBD109	TATA-box	TATTTAAA	722	-	Arabidopsis thaliana	core promoter element around -30 of transcription start
BnLBD109	TATA-box	ATATAA	727	+	Brassica oleracea	core promoter element around -30 of transcription start
BnLBD109	TATA-box	TATA	728	+	Arabidopsis thaliana	core promoter element around -30 of transcription start
BnLBD109	TATA-box	taTATAAAtc	737	-	Arabidopsis thaliana	core promoter element around -30 of transcription start
BnLBD109	TATA-box	TATTTAAA	739	-	Arabidopsis thaliana	core promoter element around -30 of transcription start
BnLBD109	TATA-box	TATA	782	+	Arabidopsis thaliana	core promoter element around -30 of transcription start
BnLBD109	TATA-box	TATA	918	+	Arabidopsis thaliana	core promoter element around -30 of transcription start
BnLBD109	TATA-box	TATAAAA	925	-	Pisum sativum	core promoter element around -30 of transcription start
BnLBD109	TATA-box	TATAAA	926	-	Helianthus annuus	core promoter element around -30 of transcription start
BnLBD109	TATA-box	TATAA	927	-	Arabidopsis thaliana	core promoter element around -30 of transcription start
BnLBD109	TATA-box	TATA	928	+	Arabidopsis thaliana	core promoter element around -30 of transcription start
BnLBD109	TATA-box	ATATAT	970	+	Brassica napus	core promoter element around -30 of transcription start
BnLBD109	TATA-box	TATATA	971	+	Arabidopsis thaliana	core promoter element around -30 of transcription start
BnLBD109	TATA-box	ATATAT	972	+	Brassica napus	core promoter element around -30 of transcription start
BnLBD109	TATA-box	TATATA	973	+	Arabidopsis thaliana	core promoter element around -30 of transcription start
BnLBD109	TATA-box	ATATAT	974	+	Brassica napus	core promoter element around -30 of transcription start
BnLBD109	TATA-box	TATATA	975	+	Arabidopsis thaliana	core promoter element around -30 of transcription start
BnLBD109	TATA-box	ATATAT	976	+	Brassica napus	core promoter element around -30 of transcription start
BnLBD109	TATA-box	TATATA	977	+	Arabidopsis thaliana	core promoter element around -30 of transcription start
BnLBD109	TATA-box	ATATAT	978	+	Brassica napus	core promoter element around -30 of transcription start
BnLBD109	TATA-box	TATATA	979	+	Arabidopsis thaliana	core promoter element around -30 of transcription start
BnLBD109	TATA-box	ATATAT	980	+	Brassica napus	core promoter element around -30 of transcription start
BnLBD109	TATA-box	TATATA	981	+	Arabidopsis thaliana	core promoter element around -30 of transcription start
BnLBD109	TATA-box	ATATAT	982	+	Brassica napus	core promoter element around -30 of transcription start
BnLBD109	TATA-box	TATATA	983	+	Arabidopsis thaliana	core promoter element around -30 of transcription start
BnLBD109	TATA-box	ATATAT	984	+	Brassica napus	core promoter element around -30 of transcription start
BnLBD109	TATA-box	TATATA	985	+	Arabidopsis thaliana	core promoter element around -30 of transcription start
BnLBD109	TATA-box	ATATAT	986	+	Brassica napus	core promoter element around -30 of transcription start
BnLBD109	TATA-box	TATA	987	+	Arabidopsis thaliana	core promoter element around -30 of transcription start
BnLBD109	TATA-box	TATATTTATATTT	1002	-	Avena sativa	core promoter element around -30 of transcription start
BnLBD109	TATA-box	ATATAT	1004	-	Brassica napus	core promoter element around -30 of transcription start
BnLBD109	TATA-box	TATATA	1005	-	Arabidopsis thaliana	core promoter element around -30 of transcription start
BnLBD109	TATA-box	ATATAT	1006	-	Brassica napus	core promoter element around -30 of transcription start
BnLBD109	TATA-box	TATATTTATATTT	1007	+	Avena sativa	core promoter element around -30 of transcription start
BnLBD109	TATA-box	ATATAT	1008	-	Brassica napus	core promoter element around -30 of transcription start
BnLBD109	TATA-box	TATATA	1009	-	Arabidopsis thaliana	core promoter element around -30 of transcription start
BnLBD109	TATA-box	ATATAT	1010	-	Brassica napus	core promoter element around -30 of transcription start
BnLBD109	TATA-box	TATATA	1011	-	Arabidopsis thaliana	core promoter element around -30 of transcription start
BnLBD109	TATA-box	ATATAT	1012	-	Brassica napus	core promoter element around -30 of transcription start
BnLBD109	TATA-box	TATA	1013	-	Arabidopsis thaliana	core promoter element around -30 of transcription start
BnLBD109	TATA-box	TACAAAA	1037	-	Oryza sativa	core promoter element around -30 of transcription start
BnLBD109	TATA-box	TATA	1051	-	Arabidopsis thaliana	core promoter element around -30 of transcription start
BnLBD109	TATA-box	TATA	1109	-	Arabidopsis thaliana	core promoter element around -30 of transcription start
BnLBD109	TATA-box	TACAAAA	1124	+	Oryza sativa	core promoter element around -30 of transcription start
BnLBD109	TATA-box	TATACA	1335	-	Helianthus annuus	core promoter element around -30 of transcription start
BnLBD109	TATA-box	TATA	1337	-	Arabidopsis thaliana	core promoter element around -30 of transcription start
BnLBD109	TATA-box	TATAAA	1343	-	Helianthus annuus	core promoter element around -30 of transcription start
BnLBD109	TATA-box	TATAA	1344	-	Arabidopsis thaliana	core promoter element around -30 of transcription start
BnLBD109	TATA-box	TATA	1345	-	Arabidopsis thaliana	core promoter element around -30 of transcription start
BnLBD109	TATA-box	ATATAA	1409	+	Brassica oleracea	core promoter element around -30 of transcription start
BnLBD109	TATA-box	TATA	1410	-	Arabidopsis thaliana	core promoter element around -30 of transcription start
BnLBD109	TATA-box	TATAA	1437	-	Arabidopsis thaliana	core promoter element around -30 of transcription start
BnLBD109	TATA-box	TATA	1438	-	Arabidopsis thaliana	core promoter element around -30 of transcription start
BnLBD109	TATA-box	ATATAT	1517	-	Brassica napus	core promoter element around -30 of transcription start
BnLBD109	TATA-box	TATA	1518	-	Arabidopsis thaliana	core promoter element around -30 of transcription start
BnLBD109	TATA-box	ATTATA	1556	+	Brassica napus	core promoter element around -30 of transcription start
BnLBD109	TATA-box	TATAA	1557	-	Arabidopsis thaliana	core promoter element around -30 of transcription start
BnLBD109	TATA-box	TATA	1558	-	Arabidopsis thaliana	core promoter element around -30 of transcription start
BnLBD109	TATA-box	ATATAT	1858	-	Brassica napus	core promoter element around -30 of transcription start
BnLBD109	TATA-box	TATATA	1859	-	Arabidopsis thaliana	core promoter element around -30 of transcription start
BnLBD109	TATA-box	ATATAT	1860	-	Brassica napus	core promoter element around -30 of transcription start
BnLBD109	TATA-box	TATA	1861	-	Arabidopsis thaliana	core promoter element around -30 of transcription start
BnLBD109	TATA-box	ATATAT	1879	-	Brassica napus	core promoter element around -30 of transcription start
BnLBD109	TATA-box	TATA	1880	-	Arabidopsis thaliana	core promoter element around -30 of transcription start
BnLBD109	TATA-box	ccTATAAAaa	1939	+	Arabidopsis thaliana	core promoter element around -30 of transcription start
BnLBD109	TATA-box	TATA	1941	-	Arabidopsis thaliana	core promoter element around -30 of transcription start
BnLBD109	Box II	TGGTAATAA	339	+	Solanum tuberosum	part of a light responsive element
BnLBD109	TGACG-motif	TGACG	1060	-	Hordeum vulgare	cis-acting regulatory element involved in the MeJA-responsiveness
BnLBD109	TGACG-motif	TGACG	1884	+	Hordeum vulgare	cis-acting regulatory element involved in the MeJA-responsiveness
BnLBD109	Gap-box	CAAATGAA(A/G)A	957	-	Arabidopsis thaliana	part of a light responsive element
BnLBD109	G-box	TACGTG	1702	+	Arabidopsis thaliana	cis-acting regulatory element involved in light responsiveness
BnLBD109	G-box	CACGTG	1911	-	Arabidopsis thaliana	cis-acting regulatory element involved in light responsiveness
BnLBD109	GT1-motif	GGTTAAT	1147	+	Avena sativa	light responsive element
BnLBD109	O2-site	GATGACATGG	258	+	Zea mays	cis-acting regulatory element involved in zein metabolism regulation
BnLBD109	LTR	CCGAAA	271	+	Hordeum vulgare	cis-acting element involved in low-temperature responsiveness
BnLBD109	CGTCA-motif	CGTCA	1060	+	Hordeum vulgare	cis-acting regulatory element involved in the MeJA-responsiveness
BnLBD109	CGTCA-motif	CGTCA	1884	-	Hordeum vulgare	cis-acting regulatory element involved in the MeJA-responsiveness
BnLBD109	AT-rich sequence	TAAAATACT	117	+	Pisum sativum	element for maximal elicitor-mediated activation (2copies)
BnLBD109	TCCC-motif	TCTCCCT	1935	+	Spinacia oleracea	part of a light responsive element
BnLBD109	TC-rich repeats	GTTTTCTTAC	681	-	Nicotiana tabacum	cis-acting element involved in defense and stress responsiveness
BnLBD109	CCAAT-box	CAACGG	1806	-	Hordeum vulgare	MYBHv1 binding site
BnLBD109	TGA-element	AACGAC	1078	-	Brassica oleracea	auxin-responsive element
BnLBD109		motif_sequence	204	+	organism	short_function
BnLBD109		motif_sequence	211	+	organism	short_function
BnLBD109		motif_sequence	573	+	organism	short_function
BnLBD109		motif_sequence	1307	+	organism	short_function
BnLBD109		motif_sequence	1628	+	organism	short_function
BnLBD109		motif_sequence	1699	+	organism	short_function
BnLBD109		motif_sequence	1768	-	organism	short_function
BnLBD109		motif_sequence	1934	+	organism	short_function
BnLBD109		motif_sequence	1957	+	organism	short_function
BnLBD109	CAAT-box	CAAAT	29	-	Pisum sativum	common cis-acting element in promoter and enhancer regions
BnLBD109	CAAT-box	CCAAT	97	-	Arabidopsis thaliana	common cis-acting element in promoter and enhancer regions
BnLBD109	CAAT-box	CAAAT	144	+	Pisum sativum	common cis-acting element in promoter and enhancer regions
BnLBD109	CAAT-box	CAAAT	165	+	Pisum sativum	common cis-acting element in promoter and enhancer regions
BnLBD109	CAAT-box	CAAAT	233	+	Pisum sativum	common cis-acting element in promoter and enhancer regions
BnLBD109	CAAT-box	CAAAT	454	+	Pisum sativum	common cis-acting element in promoter and enhancer regions
BnLBD109	CAAT-box	CAAAT	492	-	Pisum sativum	common cis-acting element in promoter and enhancer regions
BnLBD109	CAAT-box	CAAAT	578	+	Pisum sativum	common cis-acting element in promoter and enhancer regions
BnLBD109	CAAT-box	CAAAT	641	+	Pisum sativum	common cis-acting element in promoter and enhancer regions
BnLBD109	CAAT-box	CAAAT	661	+	Pisum sativum	common cis-acting element in promoter and enhancer regions
BnLBD109	CAAT-box	CAAAT	802	+	Pisum sativum	common cis-acting element in promoter and enhancer regions
BnLBD109	CAAT-box	CAAAT	962	-	Pisum sativum	common cis-acting element in promoter and enhancer regions
BnLBD109	CAAT-box	CAAAT	1105	+	Pisum sativum	common cis-acting element in promoter and enhancer regions
BnLBD109	CAAT-box	CCAAT	1144	-	Arabidopsis thaliana	common cis-acting element in promoter and enhancer regions
BnLBD109	CAAT-box	CCAAT	1233	+	Arabidopsis thaliana	common cis-acting element in promoter and enhancer regions
BnLBD109	CAAT-box	CAAAT	1255	+	Pisum sativum	common cis-acting element in promoter and enhancer regions
BnLBD109	CAAT-box	CAAAT	1354	+	Pisum sativum	common cis-acting element in promoter and enhancer regions
BnLBD109	CAAT-box	CAAAT	1380	+	Pisum sativum	common cis-acting element in promoter and enhancer regions
BnLBD109	CAAT-box	CAAAT	1482	-	Pisum sativum	common cis-acting element in promoter and enhancer regions
BnLBD109	CAAT-box	CAAAT	1545	-	Pisum sativum	common cis-acting element in promoter and enhancer regions
BnLBD109	CAAT-box	CCAAT	1696	+	Arabidopsis thaliana	common cis-acting element in promoter and enhancer regions
BnLBD109	CAAT-box	CCAAT	1733	-	Arabidopsis thaliana	common cis-acting element in promoter and enhancer regions
BnLBD109	CAAT-box	CAAAT	1785	-	Pisum sativum	common cis-acting element in promoter and enhancer regions
BnLBD109	P-box	CCTTTTG	1206	+	Oryza sativa	gibberellin-responsive element
BnLBD109	TCA-element	CCATCTTTTT	275	-	Nicotiana tabacum	cis-acting element involved in salicylic acid responsiveness
BnLBD109	TGA-box	TGACGTAA	1884	+	Glycine max	part of an auxin-responsive element
BnLBD109	AT-rich element	ATAGAAATCAA	306	-	Glycine max	binding site of AT-rich DNA binding protein (ATBP-1)
BnLBD109	ABRE	GACACGTGGC	199	-	Triticum aestivum	cis-acting element involved in the abscisic acid responsiveness
BnLBD109	ABRE	GACACGTACGT	1678	+	Oryza sativa	cis-acting element involved in the abscisic acid responsiveness
BnLBD109	ABRE	ACGTG	1703	+	Arabidopsis thaliana	cis-acting element involved in the abscisic acid responsiveness
BnLBD109	ABRE	CACGTG	1911	-	Arabidopsis thaliana	cis-acting element involved in the abscisic acid responsiveness
BnLBD109	ABRE	ACGTG	1912	+	Arabidopsis thaliana	cis-acting element involved in the abscisic acid responsiveness
BnLBD11	Box 4	ATTAAT	42	+	Petroselinum crispum	part of a conserved DNA module involved in light responsiveness
BnLBD11	Box 4	ATTAAT	194	+	Petroselinum crispum	part of a conserved DNA module involved in light responsiveness
BnLBD11	Box 4	ATTAAT	501	+	Petroselinum crispum	part of a conserved DNA module involved in light responsiveness
BnLBD11	Box 4	ATTAAT	1275	-	Petroselinum crispum	part of a conserved DNA module involved in light responsiveness
BnLBD11	Box 4	ATTAAT	1365	-	Petroselinum crispum	part of a conserved DNA module involved in light responsiveness
BnLBD11	Box 4	ATTAAT	1384	-	Petroselinum crispum	part of a conserved DNA module involved in light responsiveness
BnLBD11	chs-CMA1a	TTACTTAA	374	-	Daucus carota	part of a light responsive element
BnLBD11	chs-CMA1a	TTACTTAA	850	-	Daucus carota	part of a light responsive element
BnLBD11	TCA-element	TCAGAAGAGG	1190	-	Brassica oleracea	cis-acting element involved in salicylic acid responsiveness
BnLBD11	TCA-element	CCATCTTTTT	1919	+	Nicotiana tabacum	cis-acting element involved in salicylic acid responsiveness
BnLBD11	TATA-box	ATATAT	38	+	Brassica napus	core promoter element around -30 of transcription start
BnLBD11	TATA-box	TATA	39	+	Arabidopsis thaliana	core promoter element around -30 of transcription start
BnLBD11	TATA-box	taTATAAAtc	106	-	Arabidopsis thaliana	core promoter element around -30 of transcription start
BnLBD11	TATA-box	ATATAT	107	+	Brassica napus	core promoter element around -30 of transcription start
BnLBD11	TATA-box	TATATA	108	+	Arabidopsis thaliana	core promoter element around -30 of transcription start
BnLBD11	TATA-box	ATATAT	109	+	Brassica napus	core promoter element around -30 of transcription start
BnLBD11	TATA-box	TATATA	110	+	Arabidopsis thaliana	core promoter element around -30 of transcription start
BnLBD11	TATA-box	ATATAA	111	+	Brassica oleracea	core promoter element around -30 of transcription start
BnLBD11	TATA-box	TATA	112	+	Arabidopsis thaliana	core promoter element around -30 of transcription start
BnLBD11	TATA-box	TATA	118	+	Arabidopsis thaliana	core promoter element around -30 of transcription start
BnLBD11	TATA-box	ATATAA	137	+	Brassica oleracea	core promoter element around -30 of transcription start
BnLBD11	TATA-box	TATA	138	+	Arabidopsis thaliana	core promoter element around -30 of transcription start
BnLBD11	TATA-box	TATAAAA	151	-	Pisum sativum	core promoter element around -30 of transcription start
BnLBD11	TATA-box	TATAAA	152	-	Helianthus annuus	core promoter element around -30 of transcription start
BnLBD11	TATA-box	TATAA	153	-	Arabidopsis thaliana	core promoter element around -30 of transcription start
BnLBD11	TATA-box	TATA	154	+	Arabidopsis thaliana	core promoter element around -30 of transcription start
BnLBD11	TATA-box	TATATA	171	+	Arabidopsis thaliana	core promoter element around -30 of transcription start
BnLBD11	TATA-box	ATATAT	172	+	Brassica napus	core promoter element around -30 of transcription start
BnLBD11	TATA-box	TATATA	173	+	Arabidopsis thaliana	core promoter element around -30 of transcription start
BnLBD11	TATA-box	TATA	175	+	Arabidopsis thaliana	core promoter element around -30 of transcription start
BnLBD11	TATA-box	TATACA	183	-	Helianthus annuus	core promoter element around -30 of transcription start
BnLBD11	TATA-box	TATA	185	+	Arabidopsis thaliana	core promoter element around -30 of transcription start
BnLBD11	TATA-box	TACAAAA	212	+	Oryza sativa	core promoter element around -30 of transcription start
BnLBD11	TATA-box	taTATAAAtc	229	-	Arabidopsis thaliana	core promoter element around -30 of transcription start
BnLBD11	TATA-box	TATAAAT	230	-	Brassica juncea	core promoter element around -30 of transcription start
BnLBD11	TATA-box	TATAAA	231	-	Helianthus annuus	core promoter element around -30 of transcription start
BnLBD11	TATA-box	TATATAA	232	-	Arabidopsis thaliana	core promoter element around -30 of transcription start
BnLBD11	TATA-box	TATATA	233	+	Arabidopsis thaliana	core promoter element around -30 of transcription start
BnLBD11	TATA-box	TATA	235	+	Arabidopsis thaliana	core promoter element around -30 of transcription start
BnLBD11	TATA-box	TATAA	263	-	Arabidopsis thaliana	core promoter element around -30 of transcription start
BnLBD11	TATA-box	TATA	264	+	Arabidopsis thaliana	core promoter element around -30 of transcription start
BnLBD11	TATA-box	ATATAT	300	+	Brassica napus	core promoter element around -30 of transcription start
BnLBD11	TATA-box	TATATA	301	+	Arabidopsis thaliana	core promoter element around -30 of transcription start
BnLBD11	TATA-box	ATATAT	302	+	Brassica napus	core promoter element around -30 of transcription start
BnLBD11	TATA-box	TATATTTATATTT	303	+	Avena sativa	core promoter element around -30 of transcription start
BnLBD11	TATA-box	TATAAATA	305	-	Daucus carota	core promoter element around -30 of transcription start
BnLBD11	TATA-box	TATAAAT	306	-	Brassica juncea	core promoter element around -30 of transcription start
BnLBD11	TATA-box	TATAAA	307	-	Helianthus annuus	core promoter element around -30 of transcription start
BnLBD11	TATA-box	TATAA	308	-	Arabidopsis thaliana	core promoter element around -30 of transcription start
BnLBD11	TATA-box	TATA	309	+	Arabidopsis thaliana	core promoter element around -30 of transcription start
BnLBD11	TATA-box	ATTATA	334	+	Brassica napus	core promoter element around -30 of transcription start
BnLBD11	TATA-box	TATAA	335	-	Arabidopsis thaliana	core promoter element around -30 of transcription start
BnLBD11	TATA-box	TATA	336	+	Arabidopsis thaliana	core promoter element around -30 of transcription start
BnLBD11	TATA-box	ATTATA	362	+	Brassica napus	core promoter element around -30 of transcription start
BnLBD11	TATA-box	TATAA	363	-	Arabidopsis thaliana	core promoter element around -30 of transcription start
BnLBD11	TATA-box	TATA	364	+	Arabidopsis thaliana	core promoter element around -30 of transcription start
BnLBD11	TATA-box	TATAA	480	-	Arabidopsis thaliana	core promoter element around -30 of transcription start
BnLBD11	TATA-box	TATA	481	+	Arabidopsis thaliana	core promoter element around -30 of transcription start
BnLBD11	TATA-box	ATATAT	494	+	Brassica napus	core promoter element around -30 of transcription start
BnLBD11	TATA-box	TATA	495	+	Arabidopsis thaliana	core promoter element around -30 of transcription start
BnLBD11	TATA-box	ATATAT	603	+	Brassica napus	core promoter element around -30 of transcription start
BnLBD11	TATA-box	TATATA	604	+	Arabidopsis thaliana	core promoter element around -30 of transcription start
BnLBD11	TATA-box	ATATAA	605	+	Brassica oleracea	core promoter element around -30 of transcription start
BnLBD11	TATA-box	TATA	606	+	Arabidopsis thaliana	core promoter element around -30 of transcription start
BnLBD11	TATA-box	ATATAA	796	+	Brassica oleracea	core promoter element around -30 of transcription start
BnLBD11	TATA-box	TATA	797	+	Arabidopsis thaliana	core promoter element around -30 of transcription start
BnLBD11	TATA-box	ATATAA	829	+	Brassica oleracea	core promoter element around -30 of transcription start
BnLBD11	TATA-box	TATA	830	+	Arabidopsis thaliana	core promoter element around -30 of transcription start
BnLBD11	TATA-box	TATAAAA	838	-	Pisum sativum	core promoter element around -30 of transcription start
BnLBD11	TATA-box	TATAAA	839	-	Helianthus annuus	core promoter element around -30 of transcription start
BnLBD11	TATA-box	TATATAA	840	-	Arabidopsis thaliana	core promoter element around -30 of transcription start
BnLBD11	TATA-box	TATATA	841	+	Arabidopsis thaliana	core promoter element around -30 of transcription start
BnLBD11	TATA-box	ATATAT	842	+	Brassica napus	core promoter element around -30 of transcription start
BnLBD11	TATA-box	TATA	843	+	Arabidopsis thaliana	core promoter element around -30 of transcription start
BnLBD11	TATA-box	TACAAAA	887	-	Oryza sativa	core promoter element around -30 of transcription start
BnLBD11	TATA-box	TATAAAT	912	-	Brassica juncea	core promoter element around -30 of transcription start
BnLBD11	TATA-box	TATAAA	913	-	Helianthus annuus	core promoter element around -30 of transcription start
BnLBD11	TATA-box	TATAA	914	-	Arabidopsis thaliana	core promoter element around -30 of transcription start
BnLBD11	TATA-box	TATA	915	+	Arabidopsis thaliana	core promoter element around -30 of transcription start
BnLBD11	TATA-box	TATAA	968	-	Arabidopsis thaliana	core promoter element around -30 of transcription start
BnLBD11	TATA-box	TATA	969	+	Arabidopsis thaliana	core promoter element around -30 of transcription start
BnLBD11	TATA-box	TATAA	984	-	Arabidopsis thaliana	core promoter element around -30 of transcription start
BnLBD11	TATA-box	TATA	985	+	Arabidopsis thaliana	core promoter element around -30 of transcription start
BnLBD11	TATA-box	ATATAT	1005	-	Brassica napus	core promoter element around -30 of transcription start
BnLBD11	TATA-box	TATA	1006	-	Arabidopsis thaliana	core promoter element around -30 of transcription start
BnLBD11	TATA-box	ATTATA	1375	+	Brassica napus	core promoter element around -30 of transcription start
BnLBD11	TATA-box	TATAA	1376	-	Arabidopsis thaliana	core promoter element around -30 of transcription start
BnLBD11	TATA-box	TATA	1377	-	Arabidopsis thaliana	core promoter element around -30 of transcription start
BnLBD11	TATA-box	TATAA	1396	-	Arabidopsis thaliana	core promoter element around -30 of transcription start
BnLBD11	TATA-box	TATA	1397	-	Arabidopsis thaliana	core promoter element around -30 of transcription start
BnLBD11	TATA-box	TATA	1535	-	Arabidopsis thaliana	core promoter element around -30 of transcription start
BnLBD11	TATA-box	ccTATAAAaa	1577	+	Arabidopsis thaliana	core promoter element around -30 of transcription start
BnLBD11	TATA-box	ATATAA	1578	+	Brassica oleracea	core promoter element around -30 of transcription start
BnLBD11	TATA-box	TATA	1579	-	Arabidopsis thaliana	core promoter element around -30 of transcription start
BnLBD11	TATA-box	ATATAA	1649	+	Brassica oleracea	core promoter element around -30 of transcription start
BnLBD11	TATA-box	TATA	1650	-	Arabidopsis thaliana	core promoter element around -30 of transcription start
BnLBD11	TATA-box	TATA	1811	-	Arabidopsis thaliana	core promoter element around -30 of transcription start
BnLBD11	TATA-box	TATA	1838	-	Arabidopsis thaliana	core promoter element around -30 of transcription start
BnLBD11	GARE-motif	TCTGTTG	276	-	Brassica oleracea	gibberellin-responsive element
BnLBD11	P-box	CCTTTTG	1443	-	Oryza sativa	gibberellin-responsive element
BnLBD11	TGACG-motif	TGACG	615	+	Hordeum vulgare	cis-acting regulatory element involved in the MeJA-responsiveness
BnLBD11	TGACG-motif	TGACG	618	-	Hordeum vulgare	cis-acting regulatory element involved in the MeJA-responsiveness
BnLBD11	TGACG-motif	TGACG	726	-	Hordeum vulgare	cis-acting regulatory element involved in the MeJA-responsiveness
BnLBD11	MRE	AACCTAA	683	+	Petroselinum crispum	MYB binding site involved in light responsiveness
BnLBD11		motif_sequence	696	+	organism	short_function
BnLBD11		motif_sequence	741	-	organism	short_function
BnLBD11		motif_sequence	998	-	organism	short_function
BnLBD11		motif_sequence	1055	-	organism	short_function
BnLBD11		motif_sequence	1175	+	organism	short_function
BnLBD11		motif_sequence	1191	+	organism	short_function
BnLBD11		motif_sequence	1465	-	organism	short_function
BnLBD11		motif_sequence	1639	+	organism	short_function
BnLBD11		motif_sequence	1698	+	organism	short_function
BnLBD11	CCAAT-box	CAACGG	1855	-	Hordeum vulgare	MYBHv1 binding site
BnLBD11	AT-rich element	ATAGAAATCAA	1501	-	Glycine max	binding site of AT-rich DNA binding protein (ATBP-1)
BnLBD11	ARE	AAACCA	1087	-	Zea mays	cis-acting regulatory element essential for the anaerobic induction
BnLBD11	ARE	AAACCA	1119	-	Zea mays	cis-acting regulatory element essential for the anaerobic induction
BnLBD11	ARE	AAACCA	1181	-	Zea mays	cis-acting regulatory element essential for the anaerobic induction
BnLBD11	ARE	AAACCA	1480	+	Zea mays	cis-acting regulatory element essential for the anaerobic induction
BnLBD11	ARE	AAACCA	1573	+	Zea mays	cis-acting regulatory element essential for the anaerobic induction
BnLBD11	ARE	AAACCA	1952	+	Zea mays	cis-acting regulatory element essential for the anaerobic induction
BnLBD11	circadian	CAAAGATATC	322	+	Lycopersicon esculentum	cis-acting regulatory element involved in circadian control
BnLBD11	circadian	CAAAGATATC	1212	+	Lycopersicon esculentum	cis-acting regulatory element involved in circadian control
BnLBD11	GA-motif	ATAGATAA	1346	+	Arabidopsis thaliana	part of a light responsive element
BnLBD11	CGTCA-motif	CGTCA	615	-	Hordeum vulgare	cis-acting regulatory element involved in the MeJA-responsiveness
BnLBD11	CGTCA-motif	CGTCA	618	+	Hordeum vulgare	cis-acting regulatory element involved in the MeJA-responsiveness
BnLBD11	CGTCA-motif	CGTCA	726	+	Hordeum vulgare	cis-acting regulatory element involved in the MeJA-responsiveness
BnLBD11	CAAT-box	CAAAT	132	-	Pisum sativum	common cis-acting element in promoter and enhancer regions
BnLBD11	CAAT-box	CAAAT	282	-	Pisum sativum	common cis-acting element in promoter and enhancer regions
BnLBD11	CAAT-box	CAAAT	331	+	Pisum sativum	common cis-acting element in promoter and enhancer regions
BnLBD11	CAAT-box	CAAAT	413	+	Pisum sativum	common cis-acting element in promoter and enhancer regions
BnLBD11	CAAT-box	CCAAT	454	+	Arabidopsis thaliana	common cis-acting element in promoter and enhancer regions
BnLBD11	CAAT-box	CAAAT	730	-	Pisum sativum	common cis-acting element in promoter and enhancer regions
BnLBD11	CAAT-box	CAAAT	870	+	Pisum sativum	common cis-acting element in promoter and enhancer regions
BnLBD11	CAAT-box	CAAAT	1038	-	Pisum sativum	common cis-acting element in promoter and enhancer regions
BnLBD11	CAAT-box	CAAAT	1099	-	Pisum sativum	common cis-acting element in promoter and enhancer regions
BnLBD11	CAAT-box	CAAAT	1111	+	Pisum sativum	common cis-acting element in promoter and enhancer regions
BnLBD11	CAAT-box	CAAAT	1228	+	Pisum sativum	common cis-acting element in promoter and enhancer regions
BnLBD11	CAAT-box	CAAAT	1600	-	Pisum sativum	common cis-acting element in promoter and enhancer regions
BnLBD11	CAAT-box	CAAAT	1682	+	Pisum sativum	common cis-acting element in promoter and enhancer regions
BnLBD11	CAAT-box	CCAAT	1946	+	Arabidopsis thaliana	common cis-acting element in promoter and enhancer regions
BnLBD11	GT1-motif	GGTTAA	450	-	Arabidopsis thaliana	light responsive element
BnLBD11	GT1-motif	GGTTAA	718	-	Arabidopsis thaliana	light responsive element
BnLBD11	GT1-motif	GGTTAAT	1448	+	Avena sativa	light responsive element
BnLBD110	Box 4	ATTAAT	590	+	Petroselinum crispum	part of a conserved DNA module involved in light responsiveness
BnLBD110	AE-box	AGAAACAA	984	-	Arabidopsis thaliana	part of a module for light response
BnLBD110	AE-box	AGAAACAA	1638	-	Arabidopsis thaliana	part of a module for light response
BnLBD110	AE-box	AGAAACAA	1889	-	Arabidopsis thaliana	part of a module for light response
BnLBD110	Gap-box	CAAATGAA(A/G)A	870	+	Arabidopsis thaliana	part of a light responsive element
BnLBD110	G-box	TACGTG	711	+	Arabidopsis thaliana	cis-acting regulatory element involved in light responsiveness
BnLBD110	G-box	CACGTG	1252	-	Arabidopsis thaliana	cis-acting regulatory element involved in light responsiveness
BnLBD110	G-box	TACGTG	1653	-	Arabidopsis thaliana	cis-acting regulatory element involved in light responsiveness
BnLBD110	G-box	CCACGTAA	1667	+	Brassica napus	cis-acting regulatory element involved in light responsiveness
BnLBD110	G-box	TACGTG	1668	-	Arabidopsis thaliana	cis-acting regulatory element involved in light responsiveness
BnLBD110	GATA-motif	AAGATAAGATT	1044	-	Arabidopsis thaliana	part of a light responsive element
BnLBD110	TGA-box	TGACGTAA	1281	+	Glycine max	part of an auxin-responsive element
BnLBD110	Sp1	GGGCGG	1266	-	Oryza sativa	light responsive element
BnLBD110	TATA-box	TATTTAAA	90	+	Arabidopsis thaliana	core promoter element around -30 of transcription start
BnLBD110	TATA-box	ATTATA	109	+	Brassica napus	core promoter element around -30 of transcription start
BnLBD110	TATA-box	TATAA	110	-	Arabidopsis thaliana	core promoter element around -30 of transcription start
BnLBD110	TATA-box	TATA	111	+	Arabidopsis thaliana	core promoter element around -30 of transcription start
BnLBD110	TATA-box	TATACA	263	-	Helianthus annuus	core promoter element around -30 of transcription start
BnLBD110	TATA-box	TATA	265	+	Arabidopsis thaliana	core promoter element around -30 of transcription start
BnLBD110	TATA-box	TACAAAA	368	-	Oryza sativa	core promoter element around -30 of transcription start
BnLBD110	TATA-box	TATAAAA	475	-	Pisum sativum	core promoter element around -30 of transcription start
BnLBD110	TATA-box	TATAAA	476	-	Helianthus annuus	core promoter element around -30 of transcription start
BnLBD110	TATA-box	TATAA	477	-	Arabidopsis thaliana	core promoter element around -30 of transcription start
BnLBD110	TATA-box	TATA	478	+	Arabidopsis thaliana	core promoter element around -30 of transcription start
BnLBD110	TATA-box	TATAA	492	-	Arabidopsis thaliana	core promoter element around -30 of transcription start
BnLBD110	TATA-box	TATA	493	+	Arabidopsis thaliana	core promoter element around -30 of transcription start
BnLBD110	TATA-box	taTATAAAtc	510	-	Arabidopsis thaliana	core promoter element around -30 of transcription start
BnLBD110	TATA-box	TATAAAT	511	-	Brassica juncea	core promoter element around -30 of transcription start
BnLBD110	TATA-box	TATAAA	512	-	Helianthus annuus	core promoter element around -30 of transcription start
BnLBD110	TATA-box	TATATAA	513	-	Arabidopsis thaliana	core promoter element around -30 of transcription start
BnLBD110	TATA-box	TATATA	514	+	Arabidopsis thaliana	core promoter element around -30 of transcription start
BnLBD110	TATA-box	ATATAA	515	+	Brassica oleracea	core promoter element around -30 of transcription start
BnLBD110	TATA-box	TATA	516	+	Arabidopsis thaliana	core promoter element around -30 of transcription start
BnLBD110	TATA-box	ATTATA	679	+	Brassica napus	core promoter element around -30 of transcription start
BnLBD110	TATA-box	TATAA	680	-	Arabidopsis thaliana	core promoter element around -30 of transcription start
BnLBD110	TATA-box	TATA	681	+	Arabidopsis thaliana	core promoter element around -30 of transcription start
BnLBD110	TATA-box	TATA	757	+	Arabidopsis thaliana	core promoter element around -30 of transcription start
BnLBD110	TATA-box	TATATA	937	+	Arabidopsis thaliana	core promoter element around -30 of transcription start
BnLBD110	TATA-box	ATATAA	938	+	Brassica oleracea	core promoter element around -30 of transcription start
BnLBD110	TATA-box	TATA	939	+	Arabidopsis thaliana	core promoter element around -30 of transcription start
BnLBD110	TATA-box	ATTATA	1227	+	Brassica napus	core promoter element around -30 of transcription start
BnLBD110	TATA-box	TATAA	1228	-	Arabidopsis thaliana	core promoter element around -30 of transcription start
BnLBD110	TATA-box	TATA	1229	-	Arabidopsis thaliana	core promoter element around -30 of transcription start
BnLBD110	TATA-box	taTATAAAtc	1289	-	Arabidopsis thaliana	core promoter element around -30 of transcription start
BnLBD110	TATA-box	TATACA	1293	-	Helianthus annuus	core promoter element around -30 of transcription start
BnLBD110	TATA-box	TATA	1295	-	Arabidopsis thaliana	core promoter element around -30 of transcription start
BnLBD110	TATA-box	TATAAA	1347	-	Helianthus annuus	core promoter element around -30 of transcription start
BnLBD110	TATA-box	TATAA	1348	-	Arabidopsis thaliana	core promoter element around -30 of transcription start
BnLBD110	TATA-box	TATA	1349	-	Arabidopsis thaliana	core promoter element around -30 of transcription start
BnLBD110	TATA-box	TATTTAAA	1420	+	Arabidopsis thaliana	core promoter element around -30 of transcription start
BnLBD110	TATA-box	TATA	1616	-	Arabidopsis thaliana	core promoter element around -30 of transcription start
BnLBD110	TATA-box	ATTATA	1619	+	Brassica napus	core promoter element around -30 of transcription start
BnLBD110	TATA-box	TATAA	1620	-	Arabidopsis thaliana	core promoter element around -30 of transcription start
BnLBD110	TATA-box	TATA	1621	-	Arabidopsis thaliana	core promoter element around -30 of transcription start
BnLBD110	TATA-box	TATAA	1694	-	Arabidopsis thaliana	core promoter element around -30 of transcription start
BnLBD110	TATA-box	TATA	1695	-	Arabidopsis thaliana	core promoter element around -30 of transcription start
BnLBD110	TATA-box	TATA	1765	-	Arabidopsis thaliana	core promoter element around -30 of transcription start
BnLBD110	TATA-box	TATTTAAA	1778	-	Arabidopsis thaliana	core promoter element around -30 of transcription start
BnLBD110	TATA-box	taTATAAAtc	1847	+	Arabidopsis thaliana	core promoter element around -30 of transcription start
BnLBD110	TATA-box	TATA	1849	-	Arabidopsis thaliana	core promoter element around -30 of transcription start
BnLBD110	TATA-box	TATAAGAA	1879	-	Zea mays	core promoter element around -30 of transcription start
BnLBD110	TATA-box	TATAA	1882	-	Arabidopsis thaliana	core promoter element around -30 of transcription start
BnLBD110	TATA-box	TATA	1883	-	Arabidopsis thaliana	core promoter element around -30 of transcription start
BnLBD110	G-Box	CACGTT	573	+	Pisum sativum	cis-acting regulatory element involved in light responsiveness
BnLBD110	G-Box	CACGTG	1252	-	Pisum sativum	cis-acting regulatory element involved in light responsiveness
BnLBD110	CGTCA-motif	CGTCA	1281	-	Hordeum vulgare	cis-acting regulatory element involved in the MeJA-responsiveness
BnLBD110	GCN4_motif	TGAGTCA	559	-	Oryza sativa	cis-regulatory element involved in endosperm expression
BnLBD110	GCN4_motif	TGAGTCA	1438	+	Oryza sativa	cis-regulatory element involved in endosperm expression
BnLBD110	ABRE	ACGTG	573	-	Arabidopsis thaliana	cis-acting element involved in the abscisic acid responsiveness
BnLBD110	ABRE	ACGTG	712	+	Arabidopsis thaliana	cis-acting element involved in the abscisic acid responsiveness
BnLBD110	ABRE	CACGTG	1252	-	Arabidopsis thaliana	cis-acting element involved in the abscisic acid responsiveness
BnLBD110	ABRE	ACGTG	1253	+	Arabidopsis thaliana	cis-acting element involved in the abscisic acid responsiveness
BnLBD110	ABRE	ACGTG	1653	-	Arabidopsis thaliana	cis-acting element involved in the abscisic acid responsiveness
BnLBD110	ABRE	ACGTG	1668	-	Arabidopsis thaliana	cis-acting element involved in the abscisic acid responsiveness
BnLBD110	CAT-box	GCCACT	211	+	Arabidopsis thaliana	cis-acting regulatory element related to meristem expression
BnLBD110	CAAT-box	CAAAT	30	+	Pisum sativum	common cis-acting element in promoter and enhancer regions
BnLBD110	CAAT-box	CAAAT	222	-	Pisum sativum	common cis-acting element in promoter and enhancer regions
BnLBD110	CAAT-box	CAAAT	230	+	Pisum sativum	common cis-acting element in promoter and enhancer regions
BnLBD110	CAAT-box	CCAAT	242	+	Arabidopsis thaliana	common cis-acting element in promoter and enhancer regions
BnLBD110	CAAT-box	CAAAT	279	-	Pisum sativum	common cis-acting element in promoter and enhancer regions
BnLBD110	CAAT-box	CAAAT	434	+	Pisum sativum	common cis-acting element in promoter and enhancer regions
BnLBD110	CAAT-box	CCAAT	621	-	Arabidopsis thaliana	common cis-acting element in promoter and enhancer regions
BnLBD110	CAAT-box	CAAAT	870	+	Pisum sativum	common cis-acting element in promoter and enhancer regions
BnLBD110	CAAT-box	CAAAT	1074	+	Pisum sativum	common cis-acting element in promoter and enhancer regions
BnLBD110	CAAT-box	CCAAT	1153	+	Arabidopsis thaliana	common cis-acting element in promoter and enhancer regions
BnLBD110	CAAT-box	CAAAT	1224	+	Pisum sativum	common cis-acting element in promoter and enhancer regions
BnLBD110	CAAT-box	CCAAT	1233	+	Arabidopsis thaliana	common cis-acting element in promoter and enhancer regions
BnLBD110	CAAT-box	CAAAT	1246	+	Pisum sativum	common cis-acting element in promoter and enhancer regions
BnLBD110	CAAT-box	CAAAT	1290	-	Pisum sativum	common cis-acting element in promoter and enhancer regions
BnLBD110	CAAT-box	CAAAT	1317	+	Pisum sativum	common cis-acting element in promoter and enhancer regions
BnLBD110	CAAT-box	CAAAT	1324	+	Pisum sativum	common cis-acting element in promoter and enhancer regions
BnLBD110	CAAT-box	CCAAT	1487	+	Arabidopsis thaliana	common cis-acting element in promoter and enhancer regions
BnLBD110	CAAT-box	CCAAT	1493	+	Arabidopsis thaliana	common cis-acting element in promoter and enhancer regions
BnLBD110	CAAT-box	CAAAT	1677	-	Pisum sativum	common cis-acting element in promoter and enhancer regions
BnLBD110	CAAT-box	CAAAT	1759	-	Pisum sativum	common cis-acting element in promoter and enhancer regions
BnLBD110	CAAT-box	CCAAT	1856	+	Arabidopsis thaliana	common cis-acting element in promoter and enhancer regions
BnLBD110	CAAT-box	CAAAT	1907	+	Pisum sativum	common cis-acting element in promoter and enhancer regions
BnLBD110	CAAT-box	CCAAT	1945	-	Arabidopsis thaliana	common cis-acting element in promoter and enhancer regions
BnLBD110	CAAT-box	CAAAT	1992	+	Pisum sativum	common cis-acting element in promoter and enhancer regions
BnLBD110	O2-site	GATGATGTGG	157	+	Zea mays	cis-acting regulatory element involved in zein metabolism regulation
BnLBD110	TGACG-motif	TGACG	1281	+	Hordeum vulgare	cis-acting regulatory element involved in the MeJA-responsiveness
BnLBD110	TCT-motif	TCTTAC	746	+	Arabidopsis thaliana	part of a light responsive element
BnLBD110	TCT-motif	TCTTAC	906	+	Arabidopsis thaliana	part of a light responsive element
BnLBD110	TCT-motif	TCTTAC	1285	-	Arabidopsis thaliana	part of a light responsive element
BnLBD110	TCT-motif	TCTTAC	1647	+	Arabidopsis thaliana	part of a light responsive element
BnLBD110	TCA-element	TCAGAAGAGG	1015	-	Brassica oleracea	cis-acting element involved in salicylic acid responsiveness
BnLBD110	MRE	AACCTAA	103	+	Petroselinum crispum	MYB binding site involved in light responsiveness
BnLBD110	MRE	AACCTAA	1385	+	Petroselinum crispum	MYB binding site involved in light responsiveness
BnLBD110		motif_sequence	146	-	organism	short_function
BnLBD110		motif_sequence	154	-	organism	short_function
BnLBD110		motif_sequence	335	-	organism	short_function
BnLBD110		motif_sequence	427	-	organism	short_function
BnLBD110		motif_sequence	628	-	organism	short_function
BnLBD110		motif_sequence	774	-	organism	short_function
BnLBD110		motif_sequence	1522	+	organism	short_function
BnLBD110		motif_sequence	1876	+	organism	short_function
BnLBD111	TATA-box	TATACA	23	-	Helianthus annuus	core promoter element around -30 of transcription start
BnLBD111	TATA-box	TATA	25	+	Arabidopsis thaliana	core promoter element around -30 of transcription start
BnLBD111	TATA-box	TATA	334	+	Arabidopsis thaliana	core promoter element around -30 of transcription start
BnLBD111	TATA-box	TATAAA	375	-	Helianthus annuus	core promoter element around -30 of transcription start
BnLBD111	TATA-box	TATAA	376	-	Arabidopsis thaliana	core promoter element around -30 of transcription start
BnLBD111	TATA-box	TATA	377	+	Arabidopsis thaliana	core promoter element around -30 of transcription start
BnLBD111	TATA-box	TATA	913	+	Arabidopsis thaliana	core promoter element around -30 of transcription start
BnLBD111	TATA-box	TATAA	1255	-	Arabidopsis thaliana	core promoter element around -30 of transcription start
BnLBD111	TATA-box	TATA	1256	-	Arabidopsis thaliana	core promoter element around -30 of transcription start
BnLBD111	TATA-box	TATA	1531	-	Arabidopsis thaliana	core promoter element around -30 of transcription start
BnLBD111	TATA-box	TATA	1565	-	Arabidopsis thaliana	core promoter element around -30 of transcription start
BnLBD111	TATA-box	taTATAAAtc	1749	-	Arabidopsis thaliana	core promoter element around -30 of transcription start
BnLBD111	TATA-box	TACATAAA	1751	-	Oryza sativa	core promoter element around -30 of transcription start
BnLBD111	TATA-box	taTATAAAtc	1757	-	Arabidopsis thaliana	core promoter element around -30 of transcription start
BnLBD111	TATA-box	TATAAAT	1758	-	Brassica juncea	core promoter element around -30 of transcription start
BnLBD111	TATA-box	TATAAA	1759	-	Helianthus annuus	core promoter element around -30 of transcription start
BnLBD111	TATA-box	TATATAA	1760	-	Arabidopsis thaliana	core promoter element around -30 of transcription start
BnLBD111	TATA-box	TATATA	1761	-	Arabidopsis thaliana	core promoter element around -30 of transcription start
BnLBD111	TATA-box	ATATAT	1762	-	Brassica napus	core promoter element around -30 of transcription start
BnLBD111	TATA-box	TATA	1763	-	Arabidopsis thaliana	core promoter element around -30 of transcription start
BnLBD111	TATA-box	taTATAAAtc	1787	+	Arabidopsis thaliana	core promoter element around -30 of transcription start
BnLBD111	TATA-box	TACAAAA	1864	-	Oryza sativa	core promoter element around -30 of transcription start
BnLBD111	TATA-box	ATTATA	1976	+	Brassica napus	core promoter element around -30 of transcription start
BnLBD111	TATA-box	TATAA	1977	-	Arabidopsis thaliana	core promoter element around -30 of transcription start
BnLBD111	TATA-box	TATA	1978	-	Arabidopsis thaliana	core promoter element around -30 of transcription start
BnLBD111	TATA-box	ATATAA	1986	+	Brassica oleracea	core promoter element around -30 of transcription start
BnLBD111	TATA-box	TATA	1987	-	Arabidopsis thaliana	core promoter element around -30 of transcription start
BnLBD111	CGTCA-motif	CGTCA	367	-	Hordeum vulgare	cis-acting regulatory element involved in the MeJA-responsiveness
BnLBD111	TATC-box	TATCCCA	254	-	Oryza sativa	cis-acting element involved in gibberellin-responsiveness
BnLBD111	MBS	CAACTG	1508	+	Arabidopsis thaliana	MYB binding site involved in drought-inducibility
BnLBD111	LTR	CCGAAA	491	+	Hordeum vulgare	cis-acting element involved in low-temperature responsiveness
BnLBD111	GT1-motif	GGTTAA	773	-	Arabidopsis thaliana	light responsive element
BnLBD111	ARE	AAACCA	819	-	Zea mays	cis-acting regulatory element essential for the anaerobic induction
BnLBD111	ARE	AAACCA	1921	+	Zea mays	cis-acting regulatory element essential for the anaerobic induction
BnLBD111	Box 4	ATTAAT	1456	-	Petroselinum crispum	part of a conserved DNA module involved in light responsiveness
BnLBD111	AE-box	AGAAACTT	1656	-	Arabidopsis thaliana	part of a module for light response
BnLBD111		motif_sequence	181	+	organism	short_function
BnLBD111		motif_sequence	287	-	organism	short_function
BnLBD111		motif_sequence	450	+	organism	short_function
BnLBD111		motif_sequence	516	+	organism	short_function
BnLBD111		motif_sequence	542	-	organism	short_function
BnLBD111		motif_sequence	742	+	organism	short_function
BnLBD111		motif_sequence	758	-	organism	short_function
BnLBD111		motif_sequence	792	-	organism	short_function
BnLBD111		motif_sequence	855	+	organism	short_function
BnLBD111		motif_sequence	1084	+	organism	short_function
BnLBD111		motif_sequence	1221	+	organism	short_function
BnLBD111		motif_sequence	1317	-	organism	short_function
BnLBD111		motif_sequence	1323	-	organism	short_function
BnLBD111		motif_sequence	1343	-	organism	short_function
BnLBD111		motif_sequence	1365	+	organism	short_function
BnLBD111		motif_sequence	1401	+	organism	short_function
BnLBD111		motif_sequence	1422	+	organism	short_function
BnLBD111		motif_sequence	1433	-	organism	short_function
BnLBD111		motif_sequence	1776	+	organism	short_function
BnLBD111		motif_sequence	1836	+	organism	short_function
BnLBD111		motif_sequence	1877	+	organism	short_function
BnLBD111		motif_sequence	1931	-	organism	short_function
BnLBD111	TCT-motif	TCTTAC	1448	+	Arabidopsis thaliana	part of a light responsive element
BnLBD111	TGACG-motif	TGACG	367	+	Hordeum vulgare	cis-acting regulatory element involved in the MeJA-responsiveness
BnLBD111	ABRE	TACGGTC	379	+	Arabidopsis thaliana	cis-acting element involved in the abscisic acid responsiveness
BnLBD111	CAT-box	GCCACT	966	-	Arabidopsis thaliana	cis-acting regulatory element related to meristem expression
BnLBD111	CAAT-box	CCAAT	185	+	Arabidopsis thaliana	common cis-acting element in promoter and enhancer regions
BnLBD111	CAAT-box	CAAAT	240	+	Pisum sativum	common cis-acting element in promoter and enhancer regions
BnLBD111	CAAT-box	CCAAT	248	-	Arabidopsis thaliana	common cis-acting element in promoter and enhancer regions
BnLBD111	CAAT-box	CCAAT	416	+	Arabidopsis thaliana	common cis-acting element in promoter and enhancer regions
BnLBD111	CAAT-box	CAAAT	470	-	Pisum sativum	common cis-acting element in promoter and enhancer regions
BnLBD111	CAAT-box	CCAAT	637	+	Arabidopsis thaliana	common cis-acting element in promoter and enhancer regions
BnLBD111	CAAT-box	CAAAT	737	-	Pisum sativum	common cis-acting element in promoter and enhancer regions
BnLBD111	CAAT-box	CAAAT	836	+	Pisum sativum	common cis-acting element in promoter and enhancer regions
BnLBD111	CAAT-box	CAAAT	900	+	Pisum sativum	common cis-acting element in promoter and enhancer regions
BnLBD111	CAAT-box	CCAAT	1260	-	Arabidopsis thaliana	common cis-acting element in promoter and enhancer regions
BnLBD111	CAAT-box	CCAAT	1278	-	Arabidopsis thaliana	common cis-acting element in promoter and enhancer regions
BnLBD111	CAAT-box	CCAAT	1351	-	Arabidopsis thaliana	common cis-acting element in promoter and enhancer regions
BnLBD111	CAAT-box	CAAAT	1362	+	Pisum sativum	common cis-acting element in promoter and enhancer regions
BnLBD111	CAAT-box	CAAAT	1525	+	Pisum sativum	common cis-acting element in promoter and enhancer regions
BnLBD111	CAAT-box	CAAAT	1545	+	Pisum sativum	common cis-acting element in promoter and enhancer regions
BnLBD111	CAAT-box	CCAAT	1609	-	Arabidopsis thaliana	common cis-acting element in promoter and enhancer regions
BnLBD111	CAAT-box	CAAAT	1828	+	Pisum sativum	common cis-acting element in promoter and enhancer regions
BnLBD111	CAAT-box	CAAAT	1833	+	Pisum sativum	common cis-acting element in promoter and enhancer regions
BnLBD112	AuxRE	TGTCTCAATAAG	1390	+	Glycine max	part of an auxin-responsive element
BnLBD112		motif_sequence	92	+	organism	short_function
BnLBD112		motif_sequence	233	-	organism	short_function
BnLBD112		motif_sequence	372	-	organism	short_function
BnLBD112		motif_sequence	385	+	organism	short_function
BnLBD112		motif_sequence	391	+	organism	short_function
BnLBD112		motif_sequence	423	+	organism	short_function
BnLBD112		motif_sequence	447	+	organism	short_function
BnLBD112		motif_sequence	633	+	organism	short_function
BnLBD112		motif_sequence	682	+	organism	short_function
BnLBD112		motif_sequence	776	+	organism	short_function
BnLBD112		motif_sequence	804	+	organism	short_function
BnLBD112		motif_sequence	970	-	organism	short_function
BnLBD112		motif_sequence	1250	-	organism	short_function
BnLBD112		motif_sequence	1796	+	organism	short_function
BnLBD112	GARE-motif	TCTGTTG	707	-	Brassica oleracea	gibberellin-responsive element
BnLBD112	TCA-element	CCATCTTTTT	538	+	Nicotiana tabacum	cis-acting element involved in salicylic acid responsiveness
BnLBD112	TCA-element	TCAGAAGAGG	775	-	Brassica oleracea	cis-acting element involved in salicylic acid responsiveness
BnLBD112	TGACG-motif	TGACG	120	-	Hordeum vulgare	cis-acting regulatory element involved in the MeJA-responsiveness
BnLBD112	TGACG-motif	TGACG	138	-	Hordeum vulgare	cis-acting regulatory element involved in the MeJA-responsiveness
BnLBD112	TGACG-motif	TGACG	156	-	Hordeum vulgare	cis-acting regulatory element involved in the MeJA-responsiveness
BnLBD112	TGACG-motif	TGACG	193	+	Hordeum vulgare	cis-acting regulatory element involved in the MeJA-responsiveness
BnLBD112	TGACG-motif	TGACG	205	+	Hordeum vulgare	cis-acting regulatory element involved in the MeJA-responsiveness
BnLBD112	TGACG-motif	TGACG	247	-	Hordeum vulgare	cis-acting regulatory element involved in the MeJA-responsiveness
BnLBD112	TGACG-motif	TGACG	279	-	Hordeum vulgare	cis-acting regulatory element involved in the MeJA-responsiveness
BnLBD112	TGACG-motif	TGACG	298	-	Hordeum vulgare	cis-acting regulatory element involved in the MeJA-responsiveness
BnLBD112	TGACG-motif	TGACG	320	+	Hordeum vulgare	cis-acting regulatory element involved in the MeJA-responsiveness
BnLBD112	TGACG-motif	TGACG	333	+	Hordeum vulgare	cis-acting regulatory element involved in the MeJA-responsiveness
BnLBD112	TGACG-motif	TGACG	827	+	Hordeum vulgare	cis-acting regulatory element involved in the MeJA-responsiveness
BnLBD112	TGACG-motif	TGACG	1909	-	Hordeum vulgare	cis-acting regulatory element involved in the MeJA-responsiveness
BnLBD112	CAAT-box	CCAAT	57	-	Arabidopsis thaliana	common cis-acting element in promoter and enhancer regions
BnLBD112	CAAT-box	CCAAT	505	+	Arabidopsis thaliana	common cis-acting element in promoter and enhancer regions
BnLBD112	CAAT-box	CCAAT	850	+	Arabidopsis thaliana	common cis-acting element in promoter and enhancer regions
BnLBD112	CAAT-box	CAAAT	1151	+	Pisum sativum	common cis-acting element in promoter and enhancer regions
BnLBD112	CAAT-box	CAAAT	1281	+	Pisum sativum	common cis-acting element in promoter and enhancer regions
BnLBD112	CAAT-box	CAAAT	1319	+	Pisum sativum	common cis-acting element in promoter and enhancer regions
BnLBD112	CAAT-box	CAAAT	1387	-	Pisum sativum	common cis-acting element in promoter and enhancer regions
BnLBD112	CAAT-box	CAAAT	1426	-	Pisum sativum	common cis-acting element in promoter and enhancer regions
BnLBD112	CAAT-box	CAAAT	1488	-	Pisum sativum	common cis-acting element in promoter and enhancer regions
BnLBD112	CAAT-box	CCAAT	1516	-	Arabidopsis thaliana	common cis-acting element in promoter and enhancer regions
BnLBD112	CAAT-box	CCAAT	1697	+	Arabidopsis thaliana	common cis-acting element in promoter and enhancer regions
BnLBD112	CAAT-box	CAAAT	1840	-	Pisum sativum	common cis-acting element in promoter and enhancer regions
BnLBD112	CAT-box	GCCACT	415	+	Arabidopsis thaliana	cis-acting regulatory element related to meristem expression
BnLBD112	CGTCA-motif	CGTCA	120	+	Hordeum vulgare	cis-acting regulatory element involved in the MeJA-responsiveness
BnLBD112	CGTCA-motif	CGTCA	138	+	Hordeum vulgare	cis-acting regulatory element involved in the MeJA-responsiveness
BnLBD112	CGTCA-motif	CGTCA	156	+	Hordeum vulgare	cis-acting regulatory element involved in the MeJA-responsiveness
BnLBD112	CGTCA-motif	CGTCA	193	-	Hordeum vulgare	cis-acting regulatory element involved in the MeJA-responsiveness
BnLBD112	CGTCA-motif	CGTCA	205	-	Hordeum vulgare	cis-acting regulatory element involved in the MeJA-responsiveness
BnLBD112	CGTCA-motif	CGTCA	247	+	Hordeum vulgare	cis-acting regulatory element involved in the MeJA-responsiveness
BnLBD112	CGTCA-motif	CGTCA	279	+	Hordeum vulgare	cis-acting regulatory element involved in the MeJA-responsiveness
BnLBD112	CGTCA-motif	CGTCA	298	+	Hordeum vulgare	cis-acting regulatory element involved in the MeJA-responsiveness
BnLBD112	CGTCA-motif	CGTCA	320	-	Hordeum vulgare	cis-acting regulatory element involved in the MeJA-responsiveness
BnLBD112	CGTCA-motif	CGTCA	333	-	Hordeum vulgare	cis-acting regulatory element involved in the MeJA-responsiveness
BnLBD112	CGTCA-motif	CGTCA	827	-	Hordeum vulgare	cis-acting regulatory element involved in the MeJA-responsiveness
BnLBD112	CGTCA-motif	CGTCA	1909	+	Hordeum vulgare	cis-acting regulatory element involved in the MeJA-responsiveness
BnLBD112	TATA-box	ATATAA	69	+	Brassica oleracea	core promoter element around -30 of transcription start
BnLBD112	TATA-box	TATA	70	+	Arabidopsis thaliana	core promoter element around -30 of transcription start
BnLBD112	TATA-box	TATA	82	+	Arabidopsis thaliana	core promoter element around -30 of transcription start
BnLBD112	TATA-box	TATA	221	+	Arabidopsis thaliana	core promoter element around -30 of transcription start
BnLBD112	TATA-box	TATA	436	+	Arabidopsis thaliana	core promoter element around -30 of transcription start
BnLBD112	TATA-box	TATAA	721	-	Arabidopsis thaliana	core promoter element around -30 of transcription start
BnLBD112	TATA-box	TATA	722	+	Arabidopsis thaliana	core promoter element around -30 of transcription start
BnLBD112	TATA-box	TATA	1065	-	Arabidopsis thaliana	core promoter element around -30 of transcription start
BnLBD112	TATA-box	ATATAT	1078	-	Brassica napus	core promoter element around -30 of transcription start
BnLBD112	TATA-box	TATATA	1079	-	Arabidopsis thaliana	core promoter element around -30 of transcription start
BnLBD112	TATA-box	ATATAT	1080	-	Brassica napus	core promoter element around -30 of transcription start
BnLBD112	TATA-box	TATA	1081	-	Arabidopsis thaliana	core promoter element around -30 of transcription start
BnLBD112	TATA-box	TATA	1114	-	Arabidopsis thaliana	core promoter element around -30 of transcription start
BnLBD112	TATA-box	ATATAA	1124	+	Brassica oleracea	core promoter element around -30 of transcription start
BnLBD112	TATA-box	TATA	1125	-	Arabidopsis thaliana	core promoter element around -30 of transcription start
BnLBD112	TATA-box	TATA	1161	-	Arabidopsis thaliana	core promoter element around -30 of transcription start
BnLBD112	TATA-box	TATACA	1199	-	Helianthus annuus	core promoter element around -30 of transcription start
BnLBD112	TATA-box	TATA	1201	-	Arabidopsis thaliana	core promoter element around -30 of transcription start
BnLBD112	TATA-box	TATAA	1314	-	Arabidopsis thaliana	core promoter element around -30 of transcription start
BnLBD112	TATA-box	TATA	1315	-	Arabidopsis thaliana	core promoter element around -30 of transcription start
BnLBD112	TATA-box	TATTTAAA	1327	+	Arabidopsis thaliana	core promoter element around -30 of transcription start
BnLBD112	TATA-box	TATA	1365	-	Arabidopsis thaliana	core promoter element around -30 of transcription start
BnLBD112	TATA-box	ATATAA	1467	+	Brassica oleracea	core promoter element around -30 of transcription start
BnLBD112	TATA-box	TATA	1468	-	Arabidopsis thaliana	core promoter element around -30 of transcription start
BnLBD112	TATA-box	TATAAA	1483	-	Helianthus annuus	core promoter element around -30 of transcription start
BnLBD112	TATA-box	TATAA	1484	-	Arabidopsis thaliana	core promoter element around -30 of transcription start
BnLBD112	TATA-box	TATA	1485	-	Arabidopsis thaliana	core promoter element around -30 of transcription start
BnLBD112	TATA-box	TATA	1501	-	Arabidopsis thaliana	core promoter element around -30 of transcription start
BnLBD112	TATA-box	ATATAA	1550	+	Brassica oleracea	core promoter element around -30 of transcription start
BnLBD112	TATA-box	TATA	1551	-	Arabidopsis thaliana	core promoter element around -30 of transcription start
BnLBD112	TATA-box	TATAAGAA	1660	-	Zea mays	core promoter element around -30 of transcription start
BnLBD112	TATA-box	TATAA	1663	-	Arabidopsis thaliana	core promoter element around -30 of transcription start
BnLBD112	TATA-box	TATA	1664	-	Arabidopsis thaliana	core promoter element around -30 of transcription start
BnLBD112	TATA-box	TACAAAA	1726	+	Oryza sativa	core promoter element around -30 of transcription start
BnLBD112	TATA-box	ccTATAAAaa	1933	+	Arabidopsis thaliana	core promoter element around -30 of transcription start
BnLBD112	TATA-box	TATAA	1934	-	Arabidopsis thaliana	core promoter element around -30 of transcription start
BnLBD112	TATA-box	TATA	1935	-	Arabidopsis thaliana	core promoter element around -30 of transcription start
BnLBD112	GC-motif	CCCCCG	476	+	Zea mays	enhancer-like element involved in anoxic specific inducibility
BnLBD112	GC-motif	CCCCCG	672	+	Zea mays	enhancer-like element involved in anoxic specific inducibility
BnLBD112	MBS	CAACTG	168	-	Arabidopsis thaliana	MYB binding site involved in drought-inducibility
BnLBD112	MBS	CAACTG	1101	-	Arabidopsis thaliana	MYB binding site involved in drought-inducibility
BnLBD112	LTR	CCGAAA	114	-	Hordeum vulgare	cis-acting element involved in low-temperature responsiveness
BnLBD112	LTR	CCGAAA	890	+	Hordeum vulgare	cis-acting element involved in low-temperature responsiveness
BnLBD112	G-box	CACGAC	1096	+	Zea mays	cis-acting regulatory element involved in light responsiveness
BnLBD112	G-box	CACGAC	1439	+	Zea mays	cis-acting regulatory element involved in light responsiveness
BnLBD112	Box 4	ATTAAT	1828	-	Petroselinum crispum	part of a conserved DNA module involved in light responsiveness
BnLBD112	ARE	AAACCA	1940	+	Zea mays	cis-acting regulatory element essential for the anaerobic induction
BnLBD112	TGA-element	AACGAC	821	+	Brassica oleracea	auxin-responsive element
BnLBD113	GT1-motif	GGTTAA	1063	-	Arabidopsis thaliana	light responsive element
BnLBD113	GT1-motif	GGTTAA	1608	+	Arabidopsis thaliana	light responsive element
BnLBD113	MBS	CAACTG	404	+	Arabidopsis thaliana	MYB binding site involved in drought-inducibility
BnLBD113	LTR	CCGAAA	1083	-	Hordeum vulgare	cis-acting element involved in low-temperature responsiveness
BnLBD113	LTR	CCGAAA	1186	-	Hordeum vulgare	cis-acting element involved in low-temperature responsiveness
BnLBD113	G-box	TACGTG	594	+	Arabidopsis thaliana	cis-acting regulatory element involved in light responsiveness
BnLBD113	G-box	CACGTG	1426	-	Arabidopsis thaliana	cis-acting regulatory element involved in light responsiveness
BnLBD113	Box 4	ATTAAT	655	+	Petroselinum crispum	part of a conserved DNA module involved in light responsiveness
BnLBD113	Box 4	ATTAAT	1872	-	Petroselinum crispum	part of a conserved DNA module involved in light responsiveness
BnLBD113	ARE	AAACCA	1095	-	Zea mays	cis-acting regulatory element essential for the anaerobic induction
BnLBD113	TGA-element	AACGAC	482	-	Brassica oleracea	auxin-responsive element
BnLBD113	A-box	CCGTCC	303	+	Petroselinum crispum	cis-acting regulatory element
BnLBD113	chs-CMA1a	TTACTTAA	720	-	Daucus carota	part of a light responsive element
BnLBD113	TATA-box	TATA	1	+	Arabidopsis thaliana	core promoter element around -30 of transcription start
BnLBD113	TATA-box	TATA	267	+	Arabidopsis thaliana	core promoter element around -30 of transcription start
BnLBD113	TATA-box	TATACA	609	-	Helianthus annuus	core promoter element around -30 of transcription start
BnLBD113	TATA-box	TATA	611	+	Arabidopsis thaliana	core promoter element around -30 of transcription start
BnLBD113	TATA-box	taTATAAAtc	645	-	Arabidopsis thaliana	core promoter element around -30 of transcription start
BnLBD113	TATA-box	ATATAA	650	+	Brassica oleracea	core promoter element around -30 of transcription start
BnLBD113	TATA-box	TATA	651	+	Arabidopsis thaliana	core promoter element around -30 of transcription start
BnLBD113	TATA-box	TATACA	713	-	Helianthus annuus	core promoter element around -30 of transcription start
BnLBD113	TATA-box	TATA	715	+	Arabidopsis thaliana	core promoter element around -30 of transcription start
BnLBD113	TATA-box	TATA	729	+	Arabidopsis thaliana	core promoter element around -30 of transcription start
BnLBD113	TATA-box	TATA	737	+	Arabidopsis thaliana	core promoter element around -30 of transcription start
BnLBD113	TATA-box	TATAAAA	749	-	Pisum sativum	core promoter element around -30 of transcription start
BnLBD113	TATA-box	TATAAA	750	-	Helianthus annuus	core promoter element around -30 of transcription start
BnLBD113	TATA-box	TATAA	751	-	Arabidopsis thaliana	core promoter element around -30 of transcription start
BnLBD113	TATA-box	TATA	752	+	Arabidopsis thaliana	core promoter element around -30 of transcription start
BnLBD113	TATA-box	TATAA	874	-	Arabidopsis thaliana	core promoter element around -30 of transcription start
BnLBD113	TATA-box	TATA	875	+	Arabidopsis thaliana	core promoter element around -30 of transcription start
BnLBD113	TATA-box	ATATAT	885	+	Brassica napus	core promoter element around -30 of transcription start
BnLBD113	TATA-box	TATATA	886	+	Arabidopsis thaliana	core promoter element around -30 of transcription start
BnLBD113	TATA-box	ATATAA	887	+	Brassica oleracea	core promoter element around -30 of transcription start
BnLBD113	TATA-box	TATA	888	+	Arabidopsis thaliana	core promoter element around -30 of transcription start
BnLBD113	TATA-box	ATTATA	1295	+	Brassica napus	core promoter element around -30 of transcription start
BnLBD113	TATA-box	TATAA	1296	-	Arabidopsis thaliana	core promoter element around -30 of transcription start
BnLBD113	TATA-box	TATA	1297	-	Arabidopsis thaliana	core promoter element around -30 of transcription start
BnLBD113	TATA-box	TATAAA	1437	-	Helianthus annuus	core promoter element around -30 of transcription start
BnLBD113	TATA-box	TATAA	1438	-	Arabidopsis thaliana	core promoter element around -30 of transcription start
BnLBD113	TATA-box	TATA	1439	-	Arabidopsis thaliana	core promoter element around -30 of transcription start
BnLBD113	TATA-box	TATA	1514	-	Arabidopsis thaliana	core promoter element around -30 of transcription start
BnLBD113	G-Box	CACGTG	1426	-	Pisum sativum	cis-acting regulatory element involved in light responsiveness
BnLBD113	TCCC-motif	TCTCCCT	1036	+	Spinacia oleracea	part of a light responsive element
BnLBD113	GC-motif	CCCCCG	1132	+	Zea mays	enhancer-like element involved in anoxic specific inducibility
BnLBD113	O2-site	GATGA(C/T)(A/G)TG(A/G)	1799	+	Zea mays	cis-acting regulatory element involved in zein metabolism regulation
BnLBD113	ABRE	ACGTG	595	+	Arabidopsis thaliana	cis-acting element involved in the abscisic acid responsiveness
BnLBD113	ABRE	CACGTG	1426	-	Arabidopsis thaliana	cis-acting element involved in the abscisic acid responsiveness
BnLBD113	ABRE	ACGTG	1427	+	Arabidopsis thaliana	cis-acting element involved in the abscisic acid responsiveness
BnLBD113	CAAT-box	CAAAT	23	-	Pisum sativum	common cis-acting element in promoter and enhancer regions
BnLBD113	CAAT-box	CAAAT	36	-	Pisum sativum	common cis-acting element in promoter and enhancer regions
BnLBD113	CAAT-box	CCAAT	138	+	Arabidopsis thaliana	common cis-acting element in promoter and enhancer regions
BnLBD113	CAAT-box	CAAAT	163	-	Pisum sativum	common cis-acting element in promoter and enhancer regions
BnLBD113	CAAT-box	CCAAT	170	-	Arabidopsis thaliana	common cis-acting element in promoter and enhancer regions
BnLBD113	CAAT-box	CAAAT	579	-	Pisum sativum	common cis-acting element in promoter and enhancer regions
BnLBD113	CAAT-box	CAAAT	641	-	Pisum sativum	common cis-acting element in promoter and enhancer regions
BnLBD113	CAAT-box	CCAAT	859	-	Arabidopsis thaliana	common cis-acting element in promoter and enhancer regions
BnLBD113	CAAT-box	CAAAT	902	+	Pisum sativum	common cis-acting element in promoter and enhancer regions
BnLBD113	CAAT-box	CCAAT	1123	-	Arabidopsis thaliana	common cis-acting element in promoter and enhancer regions
BnLBD113	CAAT-box	CAAAT	1400	+	Pisum sativum	common cis-acting element in promoter and enhancer regions
BnLBD113	CAAT-box	CAAAT	1803	-	Pisum sativum	common cis-acting element in promoter and enhancer regions
BnLBD113		motif_sequence	64	+	organism	short_function
BnLBD113		motif_sequence	76	-	organism	short_function
BnLBD113		motif_sequence	295	+	organism	short_function
BnLBD113		motif_sequence	599	-	organism	short_function
BnLBD113		motif_sequence	879	+	organism	short_function
BnLBD113		motif_sequence	881	-	organism	short_function
BnLBD113		motif_sequence	1319	-	organism	short_function
BnLBD113		motif_sequence	1482	-	organism	short_function
BnLBD113		motif_sequence	1486	+	organism	short_function
BnLBD113		motif_sequence	1638	-	organism	short_function
BnLBD113		motif_sequence	1650	-	organism	short_function
BnLBD113		motif_sequence	1993	-	organism	short_function
BnLBD113	ATCT-motif	AATCTAATCC	465	+	Pisum sativum	part of a conserved DNA module involved in light responsiveness
BnLBD113	ATCT-motif	AATCTAATCC	1758	-	Pisum sativum	part of a conserved DNA module involved in light responsiveness
BnLBD113	circadian	CAAAGATATC	1352	+	Lycopersicon esculentum	cis-acting regulatory element involved in circadian control
BnLBD113	TCA-element	CCATCTTTTT	889	-	Nicotiana tabacum	cis-acting element involved in salicylic acid responsiveness
BnLBD113	TCA-element	CCATCTTTTT	1976	+	Nicotiana tabacum	cis-acting element involved in salicylic acid responsiveness
BnLBD114	AT-rich element	ATAGAAATCAA	854	+	Glycine max	binding site of AT-rich DNA binding protein (ATBP-1)
BnLBD114	3-AF1 binding site	TAAGAGAGGAA	809	-	Solanum tuberosum	light responsive element
BnLBD114	Box 4	ATTAAT	957	+	Petroselinum crispum	part of a conserved DNA module involved in light responsiveness
BnLBD114	Box 4	ATTAAT	1134	-	Petroselinum crispum	part of a conserved DNA module involved in light responsiveness
BnLBD114	Box 4	ATTAAT	1628	-	Petroselinum crispum	part of a conserved DNA module involved in light responsiveness
BnLBD114	Box 4	ATTAAT	1646	-	Petroselinum crispum	part of a conserved DNA module involved in light responsiveness
BnLBD114	AE-box	AGAAACTT	377	+	Arabidopsis thaliana	part of a module for light response
BnLBD114	AE-box	AGAAACAA	1736	+	Arabidopsis thaliana	part of a module for light response
BnLBD114	MBS	CAACTG	1902	+	Arabidopsis thaliana	MYB binding site involved in drought-inducibility
BnLBD114	GATA-motif	AAGATAAGATT	1887	-	Arabidopsis thaliana	part of a light responsive element
BnLBD114	TCCC-motif	TCTCCCT	109	+	Spinacia oleracea	part of a light responsive element
BnLBD114	TATA-box	TATATA	31	+	Arabidopsis thaliana	core promoter element around -30 of transcription start
BnLBD114	TATA-box	ATATAT	32	+	Brassica napus	core promoter element around -30 of transcription start
BnLBD114	TATA-box	TATA	33	+	Arabidopsis thaliana	core promoter element around -30 of transcription start
BnLBD114	TATA-box	ATATAT	303	+	Brassica napus	core promoter element around -30 of transcription start
BnLBD114	TATA-box	TATA	304	+	Arabidopsis thaliana	core promoter element around -30 of transcription start
BnLBD114	TATA-box	TATACA	441	-	Helianthus annuus	core promoter element around -30 of transcription start
BnLBD114	TATA-box	TATA	443	+	Arabidopsis thaliana	core promoter element around -30 of transcription start
BnLBD114	TATA-box	ATATAA	469	+	Brassica oleracea	core promoter element around -30 of transcription start
BnLBD114	TATA-box	TATA	470	+	Arabidopsis thaliana	core promoter element around -30 of transcription start
BnLBD114	TATA-box	ATATAA	474	+	Brassica oleracea	core promoter element around -30 of transcription start
BnLBD114	TATA-box	TATA	475	+	Arabidopsis thaliana	core promoter element around -30 of transcription start
BnLBD114	TATA-box	ATTATA	484	+	Brassica napus	core promoter element around -30 of transcription start
BnLBD114	TATA-box	TATAA	485	-	Arabidopsis thaliana	core promoter element around -30 of transcription start
BnLBD114	TATA-box	TATA	486	+	Arabidopsis thaliana	core promoter element around -30 of transcription start
BnLBD114	TATA-box	TATA	499	+	Arabidopsis thaliana	core promoter element around -30 of transcription start
BnLBD114	TATA-box	taTATAAAtc	534	+	Arabidopsis thaliana	core promoter element around -30 of transcription start
BnLBD114	TATA-box	TATACA	714	-	Helianthus annuus	core promoter element around -30 of transcription start
BnLBD114	TATA-box	TATA	716	+	Arabidopsis thaliana	core promoter element around -30 of transcription start
BnLBD114	TATA-box	TACAAAA	763	-	Oryza sativa	core promoter element around -30 of transcription start
BnLBD114	TATA-box	TATAAA	906	-	Helianthus annuus	core promoter element around -30 of transcription start
BnLBD114	TATA-box	TATAA	907	-	Arabidopsis thaliana	core promoter element around -30 of transcription start
BnLBD114	TATA-box	TATA	908	+	Arabidopsis thaliana	core promoter element around -30 of transcription start
BnLBD114	TATA-box	TATATA	930	+	Arabidopsis thaliana	core promoter element around -30 of transcription start
BnLBD114	TATA-box	ATATAA	931	+	Brassica oleracea	core promoter element around -30 of transcription start
BnLBD114	TATA-box	TATA	932	+	Arabidopsis thaliana	core promoter element around -30 of transcription start
BnLBD114	TATA-box	ATTATA	1011	+	Brassica napus	core promoter element around -30 of transcription start
BnLBD114	TATA-box	TATAA	1012	-	Arabidopsis thaliana	core promoter element around -30 of transcription start
BnLBD114	TATA-box	TATA	1013	-	Arabidopsis thaliana	core promoter element around -30 of transcription start
BnLBD114	TATA-box	TATA	1033	-	Arabidopsis thaliana	core promoter element around -30 of transcription start
BnLBD114	TATA-box	TATAA	1235	-	Arabidopsis thaliana	core promoter element around -30 of transcription start
BnLBD114	TATA-box	TATA	1236	-	Arabidopsis thaliana	core promoter element around -30 of transcription start
BnLBD114	TATA-box	TATA	1270	-	Arabidopsis thaliana	core promoter element around -30 of transcription start
BnLBD114	TATA-box	TATAAAT	1313	-	Brassica juncea	core promoter element around -30 of transcription start
BnLBD114	TATA-box	TATAAA	1314	-	Helianthus annuus	core promoter element around -30 of transcription start
BnLBD114	TATA-box	TATAA	1315	-	Arabidopsis thaliana	core promoter element around -30 of transcription start
BnLBD114	TATA-box	TATA	1316	-	Arabidopsis thaliana	core promoter element around -30 of transcription start
BnLBD114	TATA-box	TATA	1397	-	Arabidopsis thaliana	core promoter element around -30 of transcription start
BnLBD114	TATA-box	TATA	1403	-	Arabidopsis thaliana	core promoter element around -30 of transcription start
BnLBD114	TATA-box	TATATA	1415	-	Arabidopsis thaliana	core promoter element around -30 of transcription start
BnLBD114	TATA-box	ATATAT	1416	-	Brassica napus	core promoter element around -30 of transcription start
BnLBD114	TATA-box	TATATA	1417	-	Arabidopsis thaliana	core promoter element around -30 of transcription start
BnLBD114	TATA-box	TATA	1419	-	Arabidopsis thaliana	core promoter element around -30 of transcription start
BnLBD114	TATA-box	TATA	1475	-	Arabidopsis thaliana	core promoter element around -30 of transcription start
BnLBD114	TATA-box	TATAAA	1504	-	Helianthus annuus	core promoter element around -30 of transcription start
BnLBD114	TATA-box	TATAA	1505	-	Arabidopsis thaliana	core promoter element around -30 of transcription start
BnLBD114	TATA-box	TATA	1506	-	Arabidopsis thaliana	core promoter element around -30 of transcription start
BnLBD114	TATA-box	ATATAA	1578	+	Brassica oleracea	core promoter element around -30 of transcription start
BnLBD114	TATA-box	TATA	1579	-	Arabidopsis thaliana	core promoter element around -30 of transcription start
BnLBD114	TATA-box	TATATTTATATTT	1583	-	Avena sativa	core promoter element around -30 of transcription start
BnLBD114	TATA-box	ATATAT	1585	-	Brassica napus	core promoter element around -30 of transcription start
BnLBD114	TATA-box	TATATA	1586	-	Arabidopsis thaliana	core promoter element around -30 of transcription start
BnLBD114	TATA-box	ATATAT	1587	-	Brassica napus	core promoter element around -30 of transcription start
BnLBD114	TATA-box	TATATA	1588	-	Arabidopsis thaliana	core promoter element around -30 of transcription start
BnLBD114	TATA-box	ATATAT	1589	-	Brassica napus	core promoter element around -30 of transcription start
BnLBD114	TATA-box	TATATA	1590	-	Arabidopsis thaliana	core promoter element around -30 of transcription start
BnLBD114	TATA-box	TATA	1592	-	Arabidopsis thaliana	core promoter element around -30 of transcription start
BnLBD114	TATA-box	ATATAT	1597	-	Brassica napus	core promoter element around -30 of transcription start
BnLBD114	TATA-box	TATA	1598	-	Arabidopsis thaliana	core promoter element around -30 of transcription start
BnLBD114	TATA-box	TACATAAA	1612	+	Oryza sativa	core promoter element around -30 of transcription start
BnLBD114	TATA-box	ATATAT	1817	-	Brassica napus	core promoter element around -30 of transcription start
BnLBD114	TATA-box	TATA	1818	-	Arabidopsis thaliana	core promoter element around -30 of transcription start
BnLBD114	TATA-box	TACAAAA	1854	+	Oryza sativa	core promoter element around -30 of transcription start
BnLBD114	CAAT-box	CAAAT	237	+	Pisum sativum	common cis-acting element in promoter and enhancer regions
BnLBD114	CAAT-box	CAAAT	711	-	Pisum sativum	common cis-acting element in promoter and enhancer regions
BnLBD114	CAAT-box	CAAAT	798	+	Pisum sativum	common cis-acting element in promoter and enhancer regions
BnLBD114	CAAT-box	CAAAT	881	+	Pisum sativum	common cis-acting element in promoter and enhancer regions
BnLBD114	CAAT-box	CCAAT	1113	+	Arabidopsis thaliana	common cis-acting element in promoter and enhancer regions
BnLBD114	CAAT-box	CAAAT	1381	-	Pisum sativum	common cis-acting element in promoter and enhancer regions
BnLBD114	CAAT-box	CAAAT	1478	-	Pisum sativum	common cis-acting element in promoter and enhancer regions
BnLBD114	CAAT-box	CAAAT	1541	-	Pisum sativum	common cis-acting element in promoter and enhancer regions
BnLBD114	CAAT-box	CAAAT	1607	-	Pisum sativum	common cis-acting element in promoter and enhancer regions
BnLBD114	CAAT-box	CAAAT	1684	+	Pisum sativum	common cis-acting element in promoter and enhancer regions
BnLBD114	CAAT-box	CAAAT	1814	+	Pisum sativum	common cis-acting element in promoter and enhancer regions
BnLBD114	CAAT-box	CAAAT	1885	+	Pisum sativum	common cis-acting element in promoter and enhancer regions
BnLBD114	CAAT-box	CCAAT	1925	+	Arabidopsis thaliana	common cis-acting element in promoter and enhancer regions
BnLBD114	O2-site	GATGATGTGG	150	-	Zea mays	cis-acting regulatory element involved in zein metabolism regulation
BnLBD114		motif_sequence	63	+	organism	short_function
BnLBD114		motif_sequence	80	+	organism	short_function
BnLBD114		motif_sequence	108	+	organism	short_function
BnLBD114		motif_sequence	125	-	organism	short_function
BnLBD114		motif_sequence	313	-	organism	short_function
BnLBD114		motif_sequence	323	-	organism	short_function
BnLBD114		motif_sequence	412	+	organism	short_function
BnLBD114		motif_sequence	601	-	organism	short_function
BnLBD114		motif_sequence	636	+	organism	short_function
BnLBD114		motif_sequence	748	+	organism	short_function
BnLBD114		motif_sequence	774	+	organism	short_function
BnLBD114		motif_sequence	806	+	organism	short_function
BnLBD114		motif_sequence	814	+	organism	short_function
BnLBD114		motif_sequence	1093	+	organism	short_function
BnLBD114		motif_sequence	1143	+	organism	short_function
BnLBD114		motif_sequence	1155	+	organism	short_function
BnLBD114		motif_sequence	1162	+	organism	short_function
BnLBD114		motif_sequence	1276	-	organism	short_function
BnLBD114		motif_sequence	1442	-	organism	short_function
BnLBD114		motif_sequence	1531	+	organism	short_function
BnLBD114		motif_sequence	1611	-	organism	short_function
BnLBD114		motif_sequence	1704	-	organism	short_function
BnLBD114		motif_sequence	1709	-	organism	short_function
BnLBD114		motif_sequence	1713	+	organism	short_function
BnLBD114		motif_sequence	1809	+	organism	short_function
BnLBD114		motif_sequence	1880	+	organism	short_function
BnLBD115	G-Box	CACGTT	1761	-	Pisum sativum	cis-acting regulatory element involved in light responsiveness
[truncated: 12,586 more rows]
